# Supplementary material for: Metabolomics and Transcriptomics Analyses Reveals the Molecular Regulatory Mechanisms of Walnut (Juglans regia L.) Embryos in Response to Shade Treatment
Source: Int J Mol Sci. 2023 Jun 29;24(13):10871. doi: 10.3390/ijms241310871 (PMC10341619; doi:10.3390/ijms241310871)
Supplement: Supplementary file 1 [file ijms-24-10871-s001.zip]

Archive with 1 entries (1 files):
- ijms-2411867-supplementary.xlsx
