# Supplementary material for: Metabolomics and Transcriptomics Analyses Reveals the Molecular Regulatory Mechanisms of Walnut (Juglans regia L.) Embryos in Response to Shade Treatment
Source: Int J Mol Sci. 2023 Jun 29;24(13):10871. doi: 10.3390/ijms241310871 (PMC10341619; doi:10.3390/ijms241310871)
Supplement: Supplementary file 1 [file ijms-24-10871-s001.zip › ijms-2411867-supplementary.xlsx]

## Sheet: Table S1
Table S1. Environmental parameters (temperature, humidity, and light intensity) in the control and shaded groups.
Record date	Temperature		Humidity		Light intensty
	shading treatment	control check	shading treatment	control check	shading treatment	control check
2020-06-01	26.1	20.8	20.5	47.5	0	0
2020-06-01	25.4	20	20.7	48.7	0	0
2020-06-01	24.5	19.7	20.5	49.3	0	0
2020-06-01	23.6	19.2	20.6	50.6	0	0
2020-06-01	22.9	17.6	21.1	59.2	0	0
2020-06-01	22.3	18.2	21.6	57.9	0	0.4
2020-06-01	21.9	19.6	24.3	54.8	0	2.94
2020-06-01	23.8	24.1	37.8	39.6	0.02	5.98
2020-06-01	25.8	24.8	35.2	36.4	0.03	12.54
2020-06-01	25.1	26.5	42.5	30.6	0.11	50.27
2020-06-01	26	28.4	40.8	28.5	0.15	77.8
2020-06-01	26.1	30.2	41.9	26.2	0.34	18.81
2020-06-01	25.8	32.2	45.4	23.7	0	101.88
2020-06-01	24.5	33.6	54.8	24.3	0	96.48
2020-06-01	24.5	32.7	61.4	26.4	0.89	83.99
2020-06-01	28.6	33.1	61.5	29	0.17	25.3
2020-06-01	29.2	32.5	52.6	31.5	0.09	41.66
2020-06-01	30.4	28.7	54.6	40.5	0.04	5.08
2020-06-01	25.5	27.9	69.2	44.2	0.2	3.28
2020-06-01	22.5	26.2	81.1	48.3	0.13	0.94
2020-06-01	21.8	23.1	82.8	62.1	0	0
2020-06-01	20.4	23.2	84.8	59	0	0
2020-06-01	20.7	23.3	85.5	54.1	0	0
2020-06-01	20.4	21.9	85.9	57.2	0	0
2020-06-02	18.9	21.1	86.3	59.5	0	0
2020-06-02	18.9	20	85.8	68.4	0	0
2020-06-02	18.4	20.7	86.2	59.8	0	0
2020-06-02	18.1	20.5	86.3	56	0	0
2020-06-02	18.6	20	86.7	54.6	0	0
2020-06-02	18.4	19.7	85	55	0.02	0.18
2020-06-02	20.3	20.6	67.2	51.1	0.55	2.98
2020-06-02	21.4	21.8	70.1	53.3	1.27	6.56
2020-06-02	25	24.4	50.1	43.4	4	9.11
2020-06-02	27.7	27.8	42.3	31.9	7.52	64.46
2020-06-02	30.4	25.2	22.1	35.3	11.36	10.9
2020-06-02	32.3	30.5	19.4	25.1	14.21	15.62
2020-06-02	33.8	32.7	16.3	24.6	2.5	54.42
2020-06-02	34.3	33.3	16.5	20.7	1.88	94.93
2020-06-02	34.3	33.8	17.8	25	1.65	83.33
2020-06-02	34.4	33.9	16.3	24.9	1.27	19.53
2020-06-02	34.7	33.3	17.2	28.4	1.67	18.04
2020-06-02	33.4	32	18.6	34.2	1.72	9.3
2020-06-02	31.6	31.3	19.7	34.2	0.79	3.92
2020-06-02	29.3	27.8	23.3	45.8	0.28	0.6
2020-06-02	26.2	25.8	28.2	51.3	0	0
2020-06-02	25.4	25	29.2	55.4	0	0
2020-06-02	25.3	25.6	28.9	53.8	0	0
2020-06-02	25.4	25.4	27	53.9	0	0
2020-06-03	25	24.4	27.7	56.5	0	0
2020-06-03	24.6	23.7	28.8	58.7	0	0
2020-06-03	21.5	22.7	35.8	61.4	0	0
2020-06-03	21.5	22.8	35.6	60.8	0	0
2020-06-03	20	21.8	38.6	65.9	0	0
2020-06-03	17.5	21.9	46.3	65.2	0.02	0.27
2020-06-03	18	24	59.1	62.3	0.48	3.45
2020-06-03	22.7	28.1	47.2	49.9	1.06	8.01
2020-06-03	27.9	29.4	30.9	41.3	3.83	8.86
2020-06-03	29.7	32.5	29.6	36	8.33	67
2020-06-03	32	30.7	25.1	42.1	15.68	16.99
2020-06-03	34.8	35.2	21.3	29	15.95	17.28
2020-06-03	36.1	37	22.1	24.7	2.09	86.32
2020-06-03	36.3	38.9	18.5	17.3	1.49	100.09
2020-06-03	36.8	38.8	19.8	16.1	1.38	44.78
2020-06-03	37	38.9	18.3	14.3	1.25	27.33
2020-06-03	38.6	38.3	18.5	13.9	1.75	14.99
2020-06-03	37.3	37.9	19.4	14.4	1.62	7.23
2020-06-03	35.2	35.9	21.6	16.3	0.77	4.58
2020-06-03	29	34.1	37.4	18.5	0.19	0.8
2020-06-03	27.5	32.7	40.9	19.7	0	0
2020-06-03	28.1	30.3	33.7	23.6	0	0
2020-06-03	25.3	30.5	41.5	23.3	0	0
2020-06-03	25.2	30.3	37.8	24.5	0	0
2020-06-04	25.4	28.9	43.1	27.1	0	0
2020-06-04	24.5	27.6	53.2	30.1	0	0
2020-06-04	24.8	27.3	51.1	31.6	0	0
2020-06-04	23.6	27.1	55.6	32	0	0
2020-06-04	23	25.1	58.2	38.7	0	0
2020-06-04	23.2	25.2	54.9	37.8	0.02	0.62
2020-06-04	25	24.9	50.9	40.5	0.44	2.54
2020-06-04	27.1	28.7	41.7	36.4	1.2	5.57
2020-06-04	28.7	29.1	27.5	33.1	3.21	12.09
2020-06-04	29.3	30.6	25.1	31.1	8.06	16.88
2020-06-04	30.6	34.8	22.2	24	13.05	20.08
2020-06-04	31.5	34.9	28.3	19	12.4	17.1
2020-06-04	31.4	34.9	29.7	18.8	3.2	35.06
2020-06-04	32.1	34.3	26.9	19.7	2.2	19.53
2020-06-04	32.4	33.9	26	19.4	1.7	13.84
2020-06-04	32.3	32.8	27.3	21.7	1.54	8.15
2020-06-04	32.5	32.9	25.9	24.5	4.65	9.72
2020-06-04	31.1	32.5	28	24.6	1.23	5.02
2020-06-04	29.8	31.6	29.7	25.4	0.85	2.66
2020-06-04	27.7	30.5	38.4	26.8	0.3	0.41
2020-06-04	25.9	29.4	40.5	30.1	0	0
2020-06-04	24.4	26.4	41.5	43.1	0	0
2020-06-04	23.3	25.6	44.4	41	0	0
2020-06-04	21.7	27.3	51.1	36.6	0	0
2020-06-05	20.7	27.1	50.4	35.4	0	0
2020-06-05	20.2	25.8	51.3	41.3	0	0
2020-06-05	19.9	25.6	52.5	40.3	0	0
2020-06-05	19.5	26	52.7	34.5	0	0
2020-06-05	18.4	24.7	57.1	41.8	0	0
2020-06-05	18.1	25.2	59	43.3	0.02	0.2
2020-06-05	18.8	26	59.9	43.4	0.48	2.16
2020-06-05	21.9	26.5	53.1	52.5	1.28	4.89
2020-06-05	23.8	27.9	42.4	46.5	2.15	8.3
2020-06-05	25.4	29.6	39	41.8	7.54	10.98
2020-06-05	27	30.7	36	36.3	13.33	13.28
2020-06-05	27.7	30.7	33.7	33.3	14.99	12.23
2020-06-05	28.9	32.3	32.7	31.3	7.39	18.79
2020-06-05	29.6	30.9	35.4	34	2.03	12.37
2020-06-05	30	31.6	35.9	35.5	1.8	14.27
2020-06-05	30.5	31.3	37.5	35	1.78	14.61
2020-06-05	30.4	30.3	38.7	40.8	3.83	4.28
2020-06-05	28.3	29.2	43.1	45.9	1.02	2.76
2020-06-05	27.5	28.6	46.2	50.4	0.63	2.91
2020-06-05	26.5	27.9	50.5	53.7	0.22	0.6
2020-06-05	23.8	26.9	63.1	55.9	0	0
2020-06-05	23.8	26.2	61.1	51.5	0	0
2020-06-05	23.7	25.4	56.1	52	0	0
2020-06-05	22.3	24.1	59	64.2	0	0
2020-06-06	21.6	22	60.8	77	0	0
2020-06-06	20.3	20.4	67.6	88.5	0	0
2020-06-06	21.1	19.7	59.6	85.1	0	0
2020-06-06	20.6	18.9	60.1	89.3	0	0
2020-06-06	19.8	20	59.5	86.3	0	0
2020-06-06	19.5	20.5	58.5	95.4	0.01	0.39
2020-06-06	19.9	22.5	57.1	88.7	0.3	3.81
2020-06-06	21.6	24.1	55.5	77.6	1.34	7.46
2020-06-06	23.8	26.6	48.5	66.4	2.05	12.89
2020-06-06	24.9	29	41.6	56.4	7.04	21.08
2020-06-06	25.3	31.3	39.5	45.8	4.5	39.94
2020-06-06	28.1	33.8	36.7	34.4	10.18	25.47
2020-06-06	29.4	35.9	30.6	30.5	2.32	62.69
2020-06-06	31.6	36.4	28.6	29.4	1.73	61.84
2020-06-06	31.2	38.2	28	26.2	1.52	60.64
2020-06-06	32.9	38	29.3	25.1	1.41	24.3
2020-06-06	31.9	36.3	33.8	21.8	2.48	27.3
2020-06-06	30.6	36.3	36.5	23.2	0.85	13.64
2020-06-06	31.1	33.4	36.3	27	0.78	4.25
2020-06-06	28.1	30.6	47.4	31.6	0.21	0.9
2020-06-06	25.7	29.5	57.4	34.8	0	0
2020-06-06	25.1	29.4	58.3	33.5	0	0
2020-06-06	25.5	28.3	56.5	34.6	0	0
2020-06-06	25.6	26.3	55.8	41.7	0	0
2020-06-07	25	26.6	57.5	39.9	0	0
2020-06-07	24.3	26.8	58.4	36.6	0	0
2020-06-07	23.9	26.9	58.5	37.3	0	0
2020-06-07	23.8	26	58.8	41	0	0
2020-06-07	22.7	25.9	62.2	42.6	0	0
2020-06-07	23.1	25.3	60.2	46	0.02	0.16
2020-06-07	23.6	24.4	59.8	57.4	0.55	3.16
2020-06-07	24.9	25.2	60.5	58.7	1.12	7.06
2020-06-07	27.3	27.9	52.4	46.7	1.96	14.42
2020-06-07	29.4	27.7	45.8	51.4	6.4	6.76
2020-06-07	29.8	28.1	45.3	50.8	2.04	5.82
2020-06-07	32.9	28.3	38.2	58.4	4.62	7.1
2020-06-07	35.4	29.8	32.4	53.2	3.12	10.88
2020-06-07	37.3	31.2	22.8	43.9	1.71	15.68
2020-06-07	39.3	31.9	18.3	38.6	1.96	12.1
2020-06-07	37.7	30.6	17.3	41.3	1.68	5.43
2020-06-07	38.5	30.3	16.3	47.9	8.36	4.37
2020-06-07	37.8	28.7	16.8	51.5	1.19	1.5
2020-06-07	35.4	27.7	18.6	48.8	0.7	0.28
2020-06-07	33.7	27.7	20.8	43.6	0.21	0.33
2020-06-07	31.6	26.5	24.2	47.3	0	0
2020-06-07	29.6	25.3	27.7	61.7	0	0
2020-06-07	29.2	24.4	29	71.5	0	0
2020-06-07	29.1	25	29.6	70.1	0	0
2020-06-08	27.9	24.8	31.9	71.9	0	0
2020-06-08	26	24.6	36	70.6	0	0
2020-06-08	26.3	24	36.7	73.3	0	0
2020-06-08	25.9	24.6	37.6	63.2	0	0
2020-06-08	24.2	23.4	43.9	76.6	0	0
2020-06-08	24.5	22.5	43.1	78.1	0.02	0.11
2020-06-08	24.5	22.6	44.5	76.6	0.43	2.22
2020-06-08	25.3	23.5	45.7	73.6	1.03	4.33
2020-06-08	30.2	24.8	33.7	66.7	1.83	7.46
2020-06-08	31.2	25.3	34.6	64	3.38	8.64
2020-06-08	34	28.3	26.7	51.4	11.55	32.4
2020-06-08	33.6	30.1	22.4	45.3	2.67	28.44
2020-06-08	34	32.3	24.4	38.3	3.57	35.68
2020-06-08	34	33	22.2	38.9	2.68	52.32
2020-06-08	33.4	32.5	22.1	36.9	2.1	37.92
2020-06-08	32.4	33.5	24.4	38.3	1.18	26.14
2020-06-08	32	32	28.3	39.7	1.35	25.62
2020-06-08	32	30.4	28	40.7	1.02	8.88
2020-06-08	30.7	29.4	30.3	35.9	0.42	4.33
2020-06-08	29	28.4	34.3	37.2	0.1	1.27
2020-06-08	27.8	26.5	36.5	44.7	0	0
2020-06-08	27.3	25.8	39.7	48.9	0	0
2020-06-08	25.9	25.2	43	48.2	0	0
2020-06-08	26.1	24.3	40.6	52.7	0	0
2020-06-09	27.1	22.6	36.4	56.2	0	0
2020-06-09	25.8	23.5	44.8	57.4	0	0
2020-06-09	26	22	41.1	65.3	0	0
2020-06-09	24.9	22.1	43.7	64.6	0	0
2020-06-09	24.7	22	45.4	63.1	0	0
2020-06-09	24.9	21.7	46.6	63.2	0.01	0.4
2020-06-09	25	22.7	55.1	60.7	0.26	3.15
2020-06-09	25.8	26.2	49.9	48.5	0.64	6.08
2020-06-09	27.5	28.1	45.4	44.5	1.76	20.79
2020-06-09	27.9	30.9	47.4	35.2	1.06	15.54
2020-06-09	29.1	32.6	40.7	27	1.56	43.76
2020-06-09	29.7	33.9	36.3	26.1	2.15	21.36
2020-06-09	30.2	36.6	38.9	24	2.26	29.62
2020-06-09	29.9	35.7	37.7	24.7	1.42	69.69
2020-06-09	31.7	35.4	39.2	27.5	2.42	27.18
2020-06-09	30.2	35.5	38.4	26.1	1.16	25.79
2020-06-09	30.1	36	43.4	28.5	0.9	29.47
2020-06-09	28.4	34.7	52.4	29.1	0.27	11.42
2020-06-09	28.2	32.9	55.1	31.9	0.31	6.3
2020-06-09	27.5	30.5	59.2	39.7	0.17	0.89
2020-06-09	26.4	28.8	62.7	46.1	0	0
2020-06-09	25.9	25.4	56.4	63.6	0	0
2020-06-09	24.7	24.6	58.7	68.3	0	0
2020-06-09	23.6	23.7	68.3	73.1	0	0
2020-06-10	22	24.4	80.9	58.1	0	0
2020-06-10	20.6	23.3	85.3	55.4	0	0
2020-06-10	20.7	21.1	85.3	55.8	0	0
2020-06-10	19.1	20.9	85.8	46.1	0	0
2020-06-10	20.4	20.8	82.8	42.8	0	0
2020-06-10	20.5	21.1	86	43.1	0.02	0.41
2020-06-10	21.4	22.2	85.4	51.3	0.44	1.88
2020-06-10	22.7	30.1	84.6	27.3	0.77	3.13
2020-06-10	25	29.9	78.7	24.8	2	4.6
2020-06-10	27.7	31.8	69.4	21	3.15	31.81
2020-06-10	29	33.7	59.7	15.8	7.32	100.42
2020-06-10	29.8	34.8	48.1	16.2	7.87	6.49
2020-06-10	32.5	35	44.2	14.7	5.86	101.89
2020-06-10	33.4	36.7	40.4	14.6	2.35	51.71
2020-06-10	34.8	36.8	34.3	15.7	2.06	90.32
2020-06-10	35.1	37.5	29.4	12.4	1.73	57.82
2020-06-10	35.2	36.7	28.6	15.1	5.64	22.87
2020-06-10	34.7	33.8	27.5	16.1	1.16	10.92
2020-06-10	33.3	32.8	29	17.7	0.71	3.74
2020-06-10	29.9	30.3	37.7	20	0.27	1.08
2020-06-10	28.4	28.4	41.5	22.5	0	0
2020-06-10	27.9	28	40.1	22.4	0	0
2020-06-10	27.7	27	40.1	24	0	0
2020-06-10	25.1	25.3	49.1	29.4	0	0
2020-06-11	24.5	26.5	50.2	27.3	0	0
2020-06-11	25.3	26.8	43.9	26.4	0	0
2020-06-11	25.9	27.5	44.2	25	0	0
2020-06-11	25.1	22.6	47.2	38.6	0	0
2020-06-11	25	20.9	49.1	43.7	0	0
2020-06-11	24.3	21.6	52.5	43.1	0	0.34
2020-06-11	23.1	22.6	62.3	45.8	0.25	2.63
2020-06-11	24	28.9	61.2	34	0.41	7.51
2020-06-11	26	28.7	60.9	30.3	1.78	11.36
2020-06-11	26.8	30.1	57.2	27.3	0.93	12.86
2020-06-11	27.3	30.2	55.5	30.5	0.94	11.19
2020-06-11	27.8	30.3	53.3	28.8	1.11	11
2020-06-11	27.8	30.9	60.3	26.2	1.04	9.59
2020-06-11	29.2	30.6	50.2	29.8	1.76	6.7
2020-06-11	30.5	29.7	44.8	40.9	1.61	6.99
2020-06-11	30.4	31.4	45.8	25.8	1.12	10.29
2020-06-11	29.9	32.2	46.2	24.7	0.74	10.26
2020-06-11	28.5	31.5	52.7	25.5	0.21	6.24
2020-06-11	27.3	31.6	53	26.9	0.11	5.21
2020-06-11	27.5	29	48.2	31.8	0.04	1.04
2020-06-11	26.2	27.7	52.2	36.6	0	0
2020-06-11	26.3	26.3	55.6	44.9	0	0
2020-06-11	24.9	25.2	69.6	49.5	0	0
2020-06-11	24.9	25.6	73.1	41.6	0	0
2020-06-12	24.5	23	77.3	49.1	0	0
2020-06-12	24.7	22.5	73.4	50.2	0	0
2020-06-12	24.4	21.3	72.8	53.4	0	0
2020-06-12	24.6	22.7	64	48.5	0	0
2020-06-12	23.5	23.5	79	42.3	0	0
2020-06-12	22.4	21.1	80.8	54.7	0.01	0.19
2020-06-12	22.1	22.5	82.1	58	0.15	2.37
2020-06-12	22.7	24.4	78.9	50.5	0.5	4.5
2020-06-12	23.5	26.2	76.1	48.7	1.02	7.46
2020-06-12	24.3	27.1	72.5	43.3	1.22	10.86
2020-06-12	26.3	31.3	68.5	30.5	4.56	25.37
2020-06-12	28	31	57.6	35.9	3.41	23.2
2020-06-12	29.9	30.7	53.5	26.6	4.1	13.4
2020-06-12	31.4	29.7	46.8	31.2	3.03	14.39
2020-06-12	31.8	28	44.8	35.7	2.36	10.53
2020-06-12	32.3	26.7	45.1	42.9	2.2	7.57
2020-06-12	32.4	26	42.9	46.5	4.69	7
2020-06-12	30.5	25.4	45	45	1.08	3.69
2020-06-12	29.1	24.5	41.2	49.8	0.58	1.56
2020-06-12	28.1	23.9	40.3	53	0.2	0.4
2020-06-12	26.3	23.3	48.4	51.9	0	0
2020-06-12	25.2	23.1	54.5	50	0	0
2020-06-12	24.3	23	56.3	50.7	0	0
2020-06-12	24	23.4	57.1	49.3	0	0
2020-06-13	22.6	22.9	60.6	51.7	0	0
2020-06-13	22.6	22.7	62.5	55	0	0
2020-06-13	22.1	22.7	68.3	52.2	0	0
2020-06-13	21.4	22.4	70.9	52.7	0	0
2020-06-13	21.1	21.9	71.2	54.7	0	0
2020-06-13	21	20.9	70.9	61.4	0.02	0.12
2020-06-13	21.7	21.9	68.2	62.4	0.38	2.69
2020-06-13	23.7	22.7	60.5	61.8	0.94	6.52
2020-06-13	26.5	25.1	50.8	49.2	1.52	12.09
2020-06-13	29.4	25.6	42.5	45.1	1.94	18.52
2020-06-13	31.6	25.5	36.9	44.6	9.92	9.65
2020-06-13	33.8	26	32.1	45.6	4.05	12.48
2020-06-13	35.5	24.9	28.2	49.5	3.21	8.12
2020-06-13	34.1	23	31.5	64.5	2.63	13.52
2020-06-13	34.8	24.3	30	56.8	2.06	17.6
2020-06-13	33.6	26.1	33.6	48.6	1.73	26.23
2020-06-13	34.5	24.2	33	58.6	6.54	6.9
2020-06-13	33.8	24.7	32.7	56	1.08	7.61
2020-06-13	31.9	24.1	36.3	59.8	0.6	6.44
2020-06-13	30	22.7	44.2	67.3	0.16	1.52
2020-06-13	27.9	21.7	51.4	74.2	0	0
2020-06-13	25.6	20.7	64.3	79.4	0	0
2020-06-13	25.3	20.2	68.6	82.4	0	0
2020-06-13	24.4	20.6	74.8	82.7	0	0
2020-06-14	24.5	20.1	60.9	83.9	0	0
2020-06-14	24.3	20.1	57.2	84.1	0	0
2020-06-14	21.8	20.1	55.8	84.1	0	0
2020-06-14	22.9	18.4	44.6	90.3	0	0
2020-06-14	22.7	17.2	40.6	96.9	0	0
2020-06-14	22.1	17.1	41.7	100	0.02	0.36
2020-06-14	20.6	19.5	53.6	96.3	0.3	2.66
2020-06-14	25	24.2	37.8	68.2	0.64	5.56
2020-06-14	28	24.9	30.9	58.3	0.96	8.67
2020-06-14	29.7	27.4	23.8	46.9	1	15.26
2020-06-14	31.3	30.1	22.6	41	14.07	72.73
2020-06-14	32.5	31.8	20.9	36.8	4.82	18.12
2020-06-14	33.3	31.5	20	36.9	2.02	29.88
2020-06-14	34.8	32.2	18.8	32.9	1.02	84.65
2020-06-14	34.3	32.1	17.5	33.7	0.84	75.64
2020-06-14	34.2	32.1	17.6	33.7	0.72	14.72
2020-06-14	35	30	18.3	37.3	8.8	23.96
2020-06-14	33.2	29.1	18.5	38.3	1.04	6.7
2020-06-14	33.1	26.9	19.2	44.2	0.73	1.4
2020-06-14	29.6	26.2	24.5	47.2	0.22	1.03
2020-06-14	27.3	24.8	27.4	54	0	0
2020-06-14	26.9	23.6	27.3	58.4	0	0
2020-06-14	25.4	23.3	30.7	57.6	0	0
2020-06-14	24.1	22.5	34.9	62.9	0	0
2020-06-15	24.4	22.1	34.8	63.6	0	0
2020-06-15	25	21.6	34	66.4	0	0
2020-06-15	25.5	20.5	31.9	74.5	0	0
2020-06-15	22.4	20	42.3	76.7	0	0
2020-06-15	21	19.5	50.2	79.5	0	0
2020-06-15	21.6	19.4	46.3	79.4	0.01	0.53
2020-06-15	22.2	20.8	43.9	79.6	0.34	2.64
2020-06-15	24.6	22.7	40.6	68	0.94	5.6
2020-06-15	27.5	25.4	33	58.6	1.09	10.52
2020-06-15	27.9	26.6	35.6	51.8	1.7	20.34
2020-06-15	28.5	29.5	32.8	43.7	1.01	25.12
2020-06-15	29.1	31.3	32.2	31.3	1.44	20.13
2020-06-15	29.4	30.9	33.1	32	1.18	33
2020-06-15	29.4	32.4	33.8	29.4	0.97	48.68
2020-06-15	28.5	31.2	43.7	29	0.89	33.59
2020-06-15	30.3	31.3	32.2	27.4	1.41	18.04
2020-06-15	31.6	30.4	28.6	30	1.44	18.34
2020-06-15	31.1	29.6	29.4	31.1	0.91	8.79
2020-06-15	31.9	29.3	31.5	31.4	1	5.24
2020-06-15	28.9	27.7	36.1	38.3	0.24	0.86
2020-06-15	26.8	26.7	41.9	49.8	0	0
2020-06-15	25.6	25.4	48.7	53.8	0	0
2020-06-15	24.9	24.9	53.7	58.5	0	0
2020-06-15	24.6	24.3	49.9	62.7	0	0
2020-06-16	24.5	23.3	47.2	68.2	0	0
2020-06-16	23	22.7	50.5	71.5	0	0
2020-06-16	21.2	21.9	56.8	76.5	0	0
2020-06-16	23.3	21.4	47.6	80.1	0	0
2020-06-16	24.1	20	45	86.5	0	0
2020-06-16	21.4	19.8	56.2	89.3	0.01	0.3
2020-06-16	21.1	21.5	61.2	84.2	0.23	2.49
2020-06-16	23.4	25	58.1	68.2	0.5	5.68
2020-06-16	24.8	26.5	53.9	64.2	0.72	9.84
2020-06-16	26.1	28.5	53.2	54	1.28	14.86
2020-06-16	28	30.5	46.6	50.7	3.69	44.98
2020-06-16	28.5	33	43.6	41.7	1.78	22.58
2020-06-16	31.8	33.5	31.7	41.8	2.59	57.13
2020-06-16	28.9	34.3	35.1	38.1	1.21	53.78
2020-06-16	28.4	34	37.6	37.1	1.44	57.05
2020-06-16	26.6	33.6	45.2	37.5	0.88	18.99
2020-06-16	25.9	34.1	51.2	36.4	0.92	28.02
2020-06-16	25.4	33.4	49.5	37.5	0.62	8.24
2020-06-16	24.5	31.7	52.1	39.4	0.23	4.13
2020-06-16	23.8	30.2	56.7	41.1	0.09	1.14
2020-06-16	23.3	28.7	55.8	46.9	0	0
2020-06-16	23.1	27.5	52.9	51.3	0	0
2020-06-16	23.1	26.7	53.1	52.1	0	0
2020-06-16	23	26.3	53.3	52.8	0	0
2020-06-17	22.9	25.4	55.2	57.3	0	0
2020-06-17	22.5	24.3	58	61.6	0	0
2020-06-17	22.4	23.9	57.9	64.7	0	0
2020-06-17	22.2	22.3	55.7	72	0	0
2020-06-17	21.3	22.2	60.8	73.7	0	0
2020-06-17	20.9	21.7	63.3	79.9	0	0.29
2020-06-17	21.1	23.1	67.5	77	0.24	2.38
2020-06-17	22	26.9	67.6	63.3	0.48	6.29
2020-06-17	23.8	28	57.7	57.4	0.81	7.98
2020-06-17	24.8	29.3	52.1	52.9	1.02	47.08
2020-06-17	25.3	30.6	48.6	48	1.03	60.18
2020-06-17	25.6	33	48.6	40.8	1.22	17.19
2020-06-17	24.8	33.8	53.5	35.3	0.72	42.78
2020-06-17	23.6	34.8	63.2	30.5	1.32	83.09
2020-06-17	23.5	35.4	62.7	29.9	1.25	65.9
2020-06-17	24.8	33.9	58.9	33	1.9	30.2
2020-06-17	24.6	32.3	59	36.8	1.05	5.87
2020-06-17	25	32.4	58.9	37.4	0.98	7.52
2020-06-17	24.1	31.1	63.3	39	0.66	2.66
2020-06-17	22.8	30.2	70.5	40	0.21	1.06
2020-06-17	21.7	29.1	76.8	44.3	0	0
2020-06-17	20.9	28.4	81.7	46.3	0	0
2020-06-17	19.6	27.7	85.4	49.3	0	0
2020-06-17	20.2	26.8	85.2	52.7	0	0
2020-06-18	19.8	25.8	85.7	56.6	0	0
2020-06-18	20	24.9	85.2	60.9	0	0
2020-06-18	20	25.1	85.3	60.3	0	0
2020-06-18	19.4	23.6	86.2	65	0	0
2020-06-18	17.5	23.1	87.6	66.4	0	0
2020-06-18	17.7	22.5	89	70.3	0.02	0.17
2020-06-18	18.2	23.3	91.9	68.6	0.29	1.62
2020-06-18	20.1	26.9	84.2	59.1	0.76	7.28
2020-06-18	23.4	27.4	66.5	57	1.21	15.42
2020-06-18	25.7	28.9	58.9	52.4	1.44	13.42
2020-06-18	27.3	30.5	51.8	45.8	8.62	56.14
2020-06-18	29	32.2	43.9	43.2	6.34	18.1
2020-06-18	30	32	43.3	40.4	1.66	28.16
2020-06-18	31	32.3	41.4	39.9	1.29	19.64
2020-06-18	30.5	32	38.8	39.5	1	40.06
2020-06-18	30.3	30.7	38.8	43.2	1.07	9.15
2020-06-18	30.1	29.7	41.4	42.5	9.3	3.04
2020-06-18	28.8	29.3	42.8	44.6	0.83	3.63
2020-06-18	27.6	28.9	45.9	45.6	0.63	2.45
2020-06-18	26.3	28.2	49.4	49.5	0.23	0.3
2020-06-18	24.6	27.7	57.6	50.5	0	0
2020-06-18	23.1	26.7	63	55.8	0	0
2020-06-18	23	25.9	62.4	60.8	0	0
2020-06-18	21.9	25.2	67.2	66.5	0	0
2020-06-19	21.6	24.7	70.6	71.9	0	0
2020-06-19	21.4	24	71.5	74.6	0	0
2020-06-19	20.4	23.7	77.7	75	0	0
2020-06-19	19.8	23.5	81.4	75	0	0
2020-06-19	19.2	22.1	83.1	79.9	0	0
2020-06-19	19.3	21.7	83.5	82.7	0.02	0.16
2020-06-19	19.9	22.6	82.2	72.7	0.28	1.28
2020-06-19	22.2	23.5	73.9	70.3	0.62	3.86
2020-06-19	23.9	24.7	65.9	65.4	0.94	6.4
2020-06-19	26.3	27.9	58.2	58.5	1.34	18.72
2020-06-19	28.5	28.4	50.9	53.6	7.11	12.61
2020-06-19	30.5	28.7	39.7	51.2	2.08	11.36
2020-06-19	30.8	29.6	36.8	47.5	1.94	14.37
2020-06-19	30.6	29.1	32.8	51.5	1.86	11.24
2020-06-19	31.3	31.5	31.3	46.6	1.65	40.11
2020-06-19	30.8	32.2	31.1	44.1	1.69	34.43
2020-06-19	30	30.2	33.3	43.5	2.26	10.3
2020-06-19	29.4	30.5	34.2	42.5	0.88	11.23
2020-06-19	28.7	29.2	36.3	45.9	0.52	4.34
2020-06-19	27.7	27.9	39.5	50.3	0.24	1.24
2020-06-19	26.4	26.1	52.5	56.5	0	0
2020-06-19	25.3	25.9	58.7	55.5	0	0
2020-06-19	24.5	25.9	62.3	56.9	0	0
2020-06-19	24	25.6	67	61.1	0	0
2020-06-20	23.1	23.6	72.5	69.4	0	0
2020-06-20	22.4	23.8	76	68.1	0	0
2020-06-20	21.8	22.3	79.5	74.4	0	0
2020-06-20	20.9	22.2	84.2	73.5	0	0
2020-06-20	20	20.4	85.2	82.6	0	0
2020-06-20	19.8	22.2	85.3	71.3	0.01	0.19
2020-06-20	20.4	22.3	85.2	73.1	0.26	2.36
2020-06-20	23.1	25.2	79.8	62.2	0.71	6.24
2020-06-20	25.3	26.5	72.2	57.5	1.24	10.12
2020-06-20	26.6	28.1	66.5	50.9	1.79	37.56
2020-06-20	28.7	29.5	60.9	44.4	5.14	49.97
2020-06-20	31.2	32.4	52.6	42.9	2.2	19.81
2020-06-20	32.5	33.3	49	39.5	1.92	59.89
2020-06-20	33.5	34.2	43.7	35	1.69	67.7
2020-06-20	34.4	31.8	41.8	39.2	1.36	14.14
2020-06-20	34	31.9	40.7	39.5	1.32	11.48
2020-06-20	34.1	33.8	40	34.9	5.74	28.44
2020-06-20	33	32.7	41.4	37.4	0.92	7.62
2020-06-20	31.7	31.2	43.4	41.4	0.56	2.16
2020-06-20	30	29.8	46.5	48.5	0.18	0.2
2020-06-20	28.5	24.8	49.7	65.5	0	0
2020-06-20	27.2	19.9	55.8	100	0	0
2020-06-20	26.5	20.2	57.5	100	0	0
2020-06-20	25.9	20.8	57.8	100	0	0
2020-06-21	24.8	19.5	62.6	100	0	0
2020-06-21	24.1	19.8	66.3	100	0	0
2020-06-21	23.3	19.5	70.7	100	0	0
2020-06-21	22.2	19.2	75.9	100	0	0
2020-06-21	21.9	18.5	78.2	100	0	0
2020-06-21	21.4	19.5	82	100	0.01	0.09
2020-06-21	22.2	20	82.2	100	0.26	1.64
2020-06-21	23.7	21.1	75.8	100	0.68	6.52
2020-06-21	26.2	22.5	65.8	100	1.07	9.66
2020-06-21	28.7	25.1	59.5	100	1.5	17.08
2020-06-21	29.6	25	55	100	4.22	21.47
2020-06-21	32	27.2	49.7	96.9	1.61	38.58
2020-06-21	33.2	29.4	42.8	95.5	1.3	55.24
2020-06-21	33.5	29.9	38.7	55.1	1.1	74.7
2020-06-21	34.5	31.1	34.6	50.9	0.94	62.95
2020-06-21	34	31.3	35	50.3	0.74	24.13
2020-06-21	31.8	31.7	40.5	52.1	3.62	24.24
2020-06-21	32.2	31.1	39.3	48.2	0.83	10.95
2020-06-21	31.4	30.3	41.6	54.5	0.55	4.57
2020-06-21	29.8	28.8	44.3	59.6	0.16	0.99
2020-06-21	28.5	27.4	49.5	66.8	0	0
2020-06-21	27.8	26.8	51	71.6	0	0
2020-06-21	27.1	26.1	54.3	75.5	0	0
2020-06-21	26.5	25.8	57.5	78.6	0	0
2020-06-22	25.5	25.7	61.6	78.8	0	0
2020-06-22	24.7	25.2	65.2	72.7	0	0
2020-06-22	24.5	23.6	66.9	80.2	0	0
2020-06-22	24	22.8	67	85	0	0
2020-06-22	22.7	22.7	71.8	86	0	0
2020-06-22	22.3	22.4	74.7	85.7	0.01	0.14
2020-06-22	23.2	22.7	73.4	84.7	0.27	1.63
2020-06-22	24.4	23.2	69.3	79.9	0.66	4.06
2020-06-22	26.6	23.6	65.4	77.3	1.06	4.78
2020-06-22	28.4	24.8	60.5	75.8	1.56	7.2
2020-06-22	29.2	25.4	52.6	73.6	8.16	8.89
2020-06-22	31.2	25.2	51	73.5	1.62	6.83
2020-06-22	31	27.1	47.3	68.6	1.72	12.29
2020-06-22	31.6	27.7	46.7	63.9	1.98	14.18
2020-06-22	30.6	27.4	47.3	66.9	1.47	9.64
2020-06-22	30.1	26.2	46	71.5	0.85	5.26
2020-06-22	29.4	27.2	46.7	68.4	0.39	9.26
2020-06-22	29	27.4	49.6	67.4	0.4	5.86
2020-06-22	28.5	26.4	50.2	76.2	0.27	2.44
2020-06-22	27.9	25.5	53.6	77.6	0.07	0.7
2020-06-22	27.4	24.8	54.8	79.9	0	0
2020-06-22	26.4	23.5	60.6	88.6	0	0
2020-06-22	25.6	22.1	65.8	97.2	0	0
2020-06-22	24.9	21.3	71	100	0	0
2020-06-23	24.4	21	75.6	100	0	0
2020-06-23	23.8	20.9	78.4	100	0	0
2020-06-23	23.3	20.7	80.3	100	0	0
2020-06-23	23.1	20.4	80.2	100	0	0
2020-06-23	21.8	20.5	83.6	100	0	0
2020-06-23	21.2	20	85.1	100	0	0.22
2020-06-23	22	21.5	79.3	100	0.11	2.29
2020-06-23	22.8	25.2	77.4	82	0.32	5.85
2020-06-23	23.9	26.8	71.8	71.9	0.59	10.31
2020-06-23	25.6	28.5	70.1	64.2	1.14	37.09
2020-06-23	28.3	31.5	61.3	56.6	3.54	40.36
2020-06-23	27	32.6	60.8	51.5	0.84	37.54
2020-06-23	28.8	34.6	56.2	43.4	1.46	23.08
2020-06-23	27.9	35	56.5	43.1	0.94	41.99
2020-06-23	29.6	35.6	52.5	37.4	1.28	63.21
2020-06-23	29.6	35.7	49.5	38.9	0.99	35.52
2020-06-23	29.3	35.1	50.2	34.6	0.88	13.62
2020-06-23	29.5	34.5	48.8	36.1	0.94	9.6
2020-06-23	28.7	32.9	49.2	40.7	0.34	4.07
2020-06-23	27.9	30.5	52.7	49.7	0.21	0.99
2020-06-23	26	28.5	60.4	55.1	0	0
2020-06-23	24.5	26.4	64.7	65.6	0	0
2020-06-23	24.9	25	64.1	71.5	0	0
2020-06-23	24.3	25	68.5	71.4	0	0
2020-06-24	22.7	24.8	76.8	74.7	0	0
2020-06-24	22.7	24.5	75.3	83.1	0	0
2020-06-24	22.5	24.7	75.8	86	0	0
2020-06-24	22.3	23.7	77	92	0	0
2020-06-24	20.4	24	84.8	92.8	0	0
2020-06-24	21.4	23.8	79.8	94.7	0	0.16
2020-06-24	21.2	24.4	82.2	91.1	0.22	1.61
2020-06-24	23.6	26.3	70.9	80.8	0.62	5.47
2020-06-24	25.6	27.6	63.5	73.6	1.1	9.94
2020-06-24	27.2	29.7	61.1	64.4	1.4	14.9
2020-06-24	28.1	29.3	55	64.8	6.35	14.5
2020-06-24	30	29.8	52.2	63.2	1.59	12.52
2020-06-24	32	30.1	46	63.3	1.48	13.23
2020-06-24	32.6	31.9	45.6	61.8	1.31	23.78
2020-06-24	31.2	30.5	43.8	60.2	0.9	13.61
2020-06-24	31.1	30.4	45.6	64.2	0.9	10.12
2020-06-24	33.1	25.3	40.7	69.3	5.56	2.92
2020-06-24	32.2	23.8	41.5	80	0.88	1.16
2020-06-24	30.7	23.1	45.8	85	0.24	1.09
2020-06-24	30	22.7	50.2	88.8	0.08	0.09
2020-06-24	29.2	21.8	51.8	100	0	0
2020-06-24	19.8	21.2	97.7	100	0	0
2020-06-24	20	21.3	97.2	100	0	0
2020-06-24	20.2	20.9	97.2	100	0	0
2020-06-25	19.3	20.8	96.4	100	0	0
2020-06-25	19.4	20.3	96.3	100	0	0
2020-06-25	19.5	20.3	96.3	100	0	0
2020-06-25	19.1	20.2	95.9	100	0	0
2020-06-25	18.4	20.1	95.5	100	0	0
2020-06-25	18.9	19.9	95.4	100	0	0.15
2020-06-25	19.6	20.4	95.8	100	0.08	0.74
2020-06-25	20.5	20.8	95.9	100	0.64	1.5
2020-06-25	21.1	21.9	96.7	100	1.12	7.26
2020-06-25	22.6	22.5	97.3	92.2	1.21	7.93
2020-06-25	24.1	24.9	98.5	79.7	1.29	14.72
2020-06-25	26.3	27.5	78.3	63.1	2	37.63
2020-06-25	28.1	27.1	66.6	63.4	2.04	19.48
2020-06-25	28.3	29.8	63.4	56.7	1.35	50.28
2020-06-25	29.8	28.3	56.3	61.9	1.17	17.8
2020-06-25	30.4	27.3	56.7	64.2	1.19	6.8
2020-06-25	30.5	27.6	55.8	63.6	5.51	5.32
2020-06-25	30.2	25.8	57	77.3	0.88	2.73
2020-06-25	29.8	25.2	57.1	82.4	0.49	1.84
2020-06-25	28.7	24	62.7	84.8	0.16	0.84
2020-06-25	26.4	23.1	74	93.1	0	0
2020-06-25	26.9	23.1	73.5	87.4	0	0
2020-06-25	26.8	21.5	72.9	88.4	0	0
2020-06-25	25.6	20.8	81.7	100	0	0
2020-06-26	25.6	20.8	81.2	100	0	0
2020-06-26	25.5	20.6	75.7	100	0	0
2020-06-26	24.1	20.8	80.9	100	0	0
2020-06-26	22.8	20.9	84.9	100	0	0
2020-06-26	22.5	21	85.9	100	0	0
2020-06-26	22.4	21.1	85.8	99.7	0	0.06
2020-06-26	22.3	20.8	86	100	0.1	0.33
2020-06-26	22.7	21.4	84.8	100	0.39	3.56
2020-06-26	23.1	22.1	82.3	95.6	0.5	3.13
2020-06-26	23.8	24	80.9	84.8	0.64	6.86
2020-06-26	24.2	24.7	80	84	0.63	12.84
2020-06-26	24.8	25.6	77.5	72	0.81	15.82
2020-06-26	25.4	26	75.4	67.1	0.86	10.51
2020-06-26	26.2	27.3	72.2	66.8	1.18	19.81
2020-06-26	26.4	28.3	71	60.6	0.77	22.69
2020-06-26	26	29.9	76.3	53.4	0.49	34.6
2020-06-26	26.4	29.8	76.1	47.2	0.73	8.13
2020-06-26	26.3	29.3	76.4	43.2	0.47	7.74
2020-06-26	26.2	27.4	76.8	61.6	0.22	2.97
2020-06-26	25.2	24.4	83.4	71.8	0.14	0.93
2020-06-26	24.6	22.5	83.4	70.7	0	0
2020-06-26	23.8	22	85.5	76.7	0	0
2020-06-26	23	20.7	85.2	85.3	0	0
2020-06-26	22	20	87.6	96.6	0	0
2020-06-27	21.7	19.9	91.9	97.4	0	0
2020-06-27	21	19.8	91.7	100	0	0
2020-06-27	21.3	20.6	90.9	99.8	0	0
2020-06-27	21.2	20.2	91.1	100	0	0
2020-06-27	20.5	18.7	91.6	100	0	0
2020-06-27	20.1	18.7	92.8	100	0	0.2
2020-06-27	21.4	20	89.1	100	0.17	1.39
2020-06-27	23.3	25.4	85.2	75.1	0.57	3.74
2020-06-27	25.2	27.2	80.4	68.4	1.13	7.6
2020-06-27	26.7	29	77.6	58.8	1.48	64.7
2020-06-27	28.4	30.9	70.3	53.6	4.76	28.62
2020-06-27	30.1	32.8	64.3	42.9	3.24	14.82
2020-06-27	31.4	34.2	54.9	37.9	1.38	12.94
2020-06-27	32.5	33.4	49.2	37.9	1.37	57.1
2020-06-27	33.3	34.6	49	31.6	1.2	72.13
2020-06-27	33.6	34.2	42.4	34.6	1.09	18.96
2020-06-27	34.2	33.5	41.2	33.9	5.83	11.7
2020-06-27	33.5	33.4	41	33.1	0.8	7.4
2020-06-27	32.6	32.2	44.1	32.2	0.5	3.46
2020-06-27	30.8	30.2	50.6	36.3	0.17	0.73
2020-06-27	27.6	28.2	61.8	43.1	0	0
2020-06-27	26.7	27.6	69	44.8	0	0
2020-06-27	26.2	26.7	71.3	50.1	0	0
2020-06-27	24.2	25.9	81.5	54.9	0	0
2020-06-28	25.6	25.7	74.7	58.5	0	0
2020-06-28	24.7	25.1	82.1	60.8	0	0
2020-06-28	24.5	24.9	85.4	62	0	0
2020-06-28	24	24.2	85.6	67.7	0	0
2020-06-28	24.1	23.7	85.6	72.3	0	0
2020-06-28	23.8	22.5	86.5	79.9	0	0.11
2020-06-28	24.1	23.8	86.2	78.5	0.12	2.94
2020-06-28	25.7	25.3	83.5	75.3	0.56	5.51
2020-06-28	25.8	26.3	82.4	68.6	0.54	10.35
2020-06-28	27	26.5	77.8	64.9	1.04	8.98
2020-06-28	28.3	26.9	72.9	66	1.45	11.86
2020-06-28	28.7	25.5	71.7	70.1	1.62	6.81
2020-06-28	29	27	70.1	64.9	1.17	10.59
2020-06-28	28.2	28.1	73.5	62.3	0.76	18.7
2020-06-28	29.1	28.3	70.2	62.6	1.05	21.12
2020-06-28	28.8	26.7	70.8	66.5	0.56	5.92
2020-06-28	25.8	25.5	67.6	69.8	0.16	3.46
2020-06-28	23.7	22.3	83.7	85.5	0.22	2.31
2020-06-28	22.7	22.1	85.8	84.3	0.06	0.88
2020-06-28	22.8	21.8	86.1	94.4	0.01	0.41
2020-06-28	21.7	21.4	91.2	98.8	0	0
2020-06-28	21.1	20.6	97.8	100	0	0
2020-06-28	21	20.4	97.3	100	0	0
2020-06-28	20.8	20.4	96.7	100	0	0
2020-06-29	20.5	20.3	96.4	100	0	0
2020-06-29	20.1	20	96	100	0	0
2020-06-29	19.8	19.9	95.9	100	0	0
2020-06-29	19.8	20.4	95.6	100	0	0
2020-06-29	19.8	20.1	95.9	100	0	0
2020-06-29	19.8	20.1	95.5	100	0	0.01
2020-06-29	20	20.5	95.6	100	0.05	0.4
2020-06-29	20.4	20.6	95.9	100	0.1	0.87
2020-06-29	21.3	20.9	96.2	100	0.53	3.08
2020-06-29	22.1	21.4	96.7	100	1.16	6.11
2020-06-29	21.9	21.3	97	100	0.62	5.6
2020-06-29	25.2	23.7	88.7	100	1.95	42.84
2020-06-29	26.4	23	74.8	92.4	2	4.79
2020-06-29	27.6	25.2	71.2	88.2	1.96	14.34
2020-06-29	28.6	29.1	64	69.4	1.55	64.28
2020-06-29	27.4	27.4	65.6	70.7	0.87	23.1
2020-06-29	27.3	27.4	68.9	66.3	0.8	14.74
2020-06-29	25.3	26.3	82.7	71.6	0.07	9.75
2020-06-29	24.6	25.9	83.4	71.6	0.19	4.12
2020-06-29	24.2	25	84.3	80	0.12	1.35
2020-06-29	22.9	22.1	86	97.5	0	0
2020-06-29	23.2	22.1	85.6	100	0	0
2020-06-29	21.2	21.5	86.4	100	0	0
2020-06-29	20.6	21.1	96.1	100	0	0
2020-06-30	20.7	21.2	95.9	100	0	0
2020-06-30	20.6	21	95.9	100	0	0
2020-06-30	20.7	20.9	95.5	100	0	0
2020-06-30	20.8	20.9	95.4	100	0	0
2020-06-30	20.9	20.9	95.3	100	0	0
2020-06-30	21.1	21.3	95.6	100	0	0.04
2020-06-30	20.7	21.8	95.6	100	0.02	1.55
2020-06-30	20.4	22.6	95.4	99.6	0.1	3.81
2020-06-30	21.6	24	95.7	91.3	0.86	7.36
2020-06-30	23.3	26.1	85.9	77.2	1.05	13.5
2020-06-30	23.8	25.8	83.8	79.6	0.87	12.07
2020-06-30	26	25.4	77.2	80.5	1.42	7.72
2020-06-30	25.9	24.7	75.6	86.2	2.74	4.73
2020-06-30	25.2	27.4	76.5	79.2	0.99	14.49
2020-06-30	26	27.6	75.4	73.7	1.54	8.58
2020-06-30	27.6	27.6	66.9	76.7	1.42	6.4
2020-06-30	28.8	28.2	56.4	72.8	12.21	8.02
2020-06-30	28.5	27.4	52.9	68.5	0.67	3.88
2020-06-30	28.1	27	54.6	66.7	0.5	2.04
2020-06-30	25	26	69.5	75.3	0.19	0.14
2020-06-30	22.5	24.4	68.8	86.7	0	0
2020-06-30	21.5	24.1	76.4	85.8	0	0
2020-06-30	21.1	23.2	84.1	82	0	0
2020-06-30	20.3	23	87.4	93.2	0	0
2020-07-01	20.2	22.8	89.7	98.4	0	0
2020-07-01	20.3	21.9	90.9	100	0	0
2020-07-01	19.6	21.8	94.7	100	0	0
2020-07-01	19.8	22.1	94.4	100	0	0
2020-07-01	19	21.8	94.1	100	0	0
2020-07-01	19.3	20.9	94.1	100	0	0.13
2020-07-01	19.9	22.3	94.4	100	0.17	1.98
2020-07-01	22.9	25.6	79.6	87	0.47	4.48
2020-07-01	25.4	27.5	73.2	76.9	0.85	7.56
2020-07-01	27.5	30	67.4	55.3	1.05	38.72
2020-07-01	29.6	31.5	62.4	48.2	5.74	35.3
2020-07-01	31.3	33.5	51.2	45.4	1.01	11.25
2020-07-01	32.9	34.6	42.2	36	0.94	93.72
2020-07-01	30.7	35.6	45.1	34	1.05	94.76
2020-07-01	33.8	35.7	38.7	30.5	0.94	82.97
2020-07-01	33.2	35.8	35.8	32.4	0.86	27.06
2020-07-01	33.7	34.9	34.8	32.5	10.64	15.57
2020-07-01	32.5	32.6	37.3	38.5	0.64	5.39
2020-07-01	31.4	31.6	38.1	42	0.46	1.24
2020-07-01	29.4	18.3	42.2	100	0.12	0.04
2020-07-01	27.2	19.3	49.4	100	0	0
2020-07-01	26.7	20.4	51.8	100	0	0
2020-07-01	26	20.4	54.9	100	0	0
2020-07-01	25.4	20.2	59.9	100	0	0
2020-07-02	25.1	20.4	64.2	100	0	0
2020-07-02	24.4	20.7	68.3	100	0	0
2020-07-02	24.2	20.5	69.3	100	0	0
2020-07-02	23.5	20.1	74.3	100	0	0
2020-07-02	23.1	19.3	78.2	100	0	0
2020-07-02	22.3	19.5	83.7	100	0	0.14
2020-07-02	22.8	20.9	83.1	100	0.16	1.8
2020-07-02	23.8	25.8	81.8	100	0.18	3.59
2020-07-02	25	28.1	75.8	100	0.54	5.59
2020-07-02	25.8	27.9	71.7	100	0.56	68.53
2020-07-02	25.9	29.9	69.8	100	0.84	84.15
2020-07-02	24.7	30.9	75.6	100	0.48	89.78
2020-07-02	25.8	32.5	71.7	51.8	1.16	34.4
2020-07-02	25.9	33	73.6	47.2	0.92	88.13
2020-07-02	26.3	34.1	72.1	46.7	0.98	77.96
2020-07-02	26.8	31.9	68.5	46.8	0.94	8.5
2020-07-02	24.8	32.9	71.9	58.1	0.17	9
2020-07-02	22.2	33.5	85.3	42.3	0.16	10.59
2020-07-02	21.9	31.2	85.7	48.8	0.07	3.11
2020-07-02	21.6	28.2	86.9	62.9	0.06	0.82
2020-07-02	21.3	28.4	94	61.2	0	0
2020-07-02	20.7	27.8	93.4	63.9	0	0
2020-07-02	19.8	25.9	93.1	74.4	0	0
2020-07-02	20	24.7	93	81.7	0	0
2020-07-03	19.9	24.4	92.7	81.9	0	0
2020-07-03	19.8	23.8	92.7	88.1	0	0
2020-07-03	19.6	24	92.2	86.5	0	0
2020-07-03	19.9	23.6	92.1	87.4	0	0
2020-07-03	19.9	23	92.3	92.2	0	0
2020-07-03	19.8	23.3	92.2	90.4	0	0.13
2020-07-03	20.1	24.2	92.4	88.3	0.02	2
2020-07-03	20.2	27.5	92.2	83.5	0.07	4.71
2020-07-03	20.4	29.6	92.1	71.6	0.15	8.56
2020-07-03	20.6	30.6	92.9	65.1	0.31	38.34
2020-07-03	20.9	32.4	93.2	58.8	0.54	37.92
2020-07-03	21.7	32.3	93.8	54.8	1.15	29.65
2020-07-03	23.3	34	95	55.4	1.99	46.84
2020-07-03	23.6	33.9	95.7	54.7	0.96	54.7
2020-07-03	26.2	34.5	97.1	48.3	1.63	44.72
2020-07-03	26.8	31.7	73.8	57	1.58	6.28
2020-07-03	26	34.3	79	50.8	1.78	18.81
2020-07-03	25.2	32.9	77.3	55	0.62	7.14
2020-07-03	25.4	30.7	76.8	69.8	0.5	3.36
2020-07-03	24.7	29.1	78.5	68.3	0.16	0.63
2020-07-03	22.5	27.5	87.2	74.2	0	0
2020-07-03	21.9	27.1	93.8	76.4	0	0
2020-07-03	21.4	26.7	95.9	79	0	0
2020-07-03	20.8	27.1	95.5	76.1	0	0
2020-07-04	20.9	25.7	95.4	83.1	0	0
2020-07-04	20.8	25.6	95.4	83.9	0	0
2020-07-04	20.8	25.4	95.6	92.4	0	0
2020-07-04	20.6	25.1	95.1	91	0	0
2020-07-04	20.7	23.8	95.4	96.8	0	0
2020-07-04	20.9	23.6	95.1	99.6	0	0.06
2020-07-04	21.2	24.3	95.4	98.1	0.08	1.83
2020-07-04	21.8	26.9	96	82.2	0.18	5.79
2020-07-04	22.9	27.9	88.3	77.9	0.55	9.02
2020-07-04	24.5	28.2	85.8	76.4	1	10.16
2020-07-04	25.7	30.6	80.9	68.6	0.92	18.78
2020-07-04	25.1	30.7	84.9	68.5	0.76	16.08
2020-07-04	24.7	32.5	85.5	57.6	0.48	33.89
2020-07-04	25.6	32	85.5	57.5	0.9	21.5
2020-07-04	27.2	31.6	80	59.1	0.84	12.6
2020-07-04	27.6	30.8	81.2	58.9	0.62	5.22
2020-07-04	27.8	30.4	78	62.6	0.68	3.44
2020-07-04	27.7	29.6	74.6	65.6	0.5	3.7
2020-07-04	27.8	28.9	67.7	70.9	0.55	1.92
2020-07-04	25.7	28.3	80.1	74.2	0.02	0.55
2020-07-04	24.8	28	81.2	71.8	0	0
2020-07-04	24.4	26.9	85.1	78.1	0	0
2020-07-04	23.2	27.3	81.1	74.2	0	0
2020-07-04	23.8	25.2	86.4	80.8	0	0
2020-07-05	23.7	26.5	87	79.5	0	0
2020-07-05	22	25.7	92.8	81.6	0	0
2020-07-05	21.8	22.6	94.2	100	0	0
2020-07-05	22.1	22.1	94.6	100	0	0
2020-07-05	21.5	21.6	97.2	100	0	0
2020-07-05	20.9	21.6	96.6	100	0	0.02
2020-07-05	21.4	21.9	96.8	100	0.14	1.26
2020-07-05	23.1	22.3	89.9	100	0.42	1.8
2020-07-05	25.4	21.9	85.4	100	0.65	2.24
2020-07-05	27.5	24.4	70.2	85.2	0.71	8.68
2020-07-05	29.9	26	62.2	70.4	1.02	13.94
2020-07-05	31.1	26.9	55.8	69.2	0.77	16.58
2020-07-05	32.4	27.2	46.6	69.3	0.77	12.63
2020-07-05	33.6	26	43.1	75.6	3.47	5.2
2020-07-05	33.7	24.9	36.3	80.2	0.58	2.84
2020-07-05	34.2	26.9	36.8	65.6	0.62	6.07
2020-07-05	34.6	26.2	37.2	73	12.36	3.35
2020-07-05	33.2	27.3	40.5	69.6	0.63	7.28
2020-07-05	31.9	24.7	48	82.1	0.54	1
2020-07-05	23.7	23.8	81.2	85.3	0	0.36
2020-07-05	18.9	22.8	92.7	83.9	0.02	0
2020-07-05	19.7	21.7	93.2	83.6	0	0
2020-07-05	20	21.1	94.4	85	0	0
2020-07-05	19.9	20.2	94.1	89.3	0	0
2020-07-06	20.3	19	94.2	100	0	0
2020-07-06	21	19	94.5	100	0	0
2020-07-06	20.8	19.2	93.6	100	0	0
2020-07-06	20.4	19	93.6	100	0	0
2020-07-06	19.5	18.7	93.4	100	0	0
2020-07-06	19.7	18.5	93.6	100	0.02	0
2020-07-06	20.8	18.7	89.7	100	1.02	0.34
2020-07-06	24.7	18.5	72.1	100	3.04	0.57
2020-07-06	25.8	19.1	68.4	100	13.84	2.95
2020-07-06	28.2	19.6	58.4	100	27.63	2.73
2020-07-06	29.8	19.9	56.8	94.5	7.63	5.49
2020-07-06	33.1	20.6	55.6	91.5	8.14	5.35
2020-07-06	31.4	22.6	50	82.4	8.84	8.81
2020-07-06	32.7	24.4	49.4	74.4	4.99	14.22
2020-07-06	33.1	24.5	48.7	69.9	3.36	8.38
2020-07-06	32.6	25.1	42	70.2	4.5	12.9
2020-07-06	30.6	24.8	63.9	74.7	3.96	7.34
2020-07-06	32.3	25	50.3	71.2	1.98	7.54
2020-07-06	31.7	24.6	51.1	73.6	1.7	2.74
2020-07-06	28.5	23.5	69.4	80.6	0.85	0.64
2020-07-06	26.7	21.9	69.7	91.1	0.02	0
2020-07-06	27.3	22.2	66.2	95.7	0	0
2020-07-06	26.1	22.1	75.3	95.1	0	0
2020-07-06	23.8	22.2	83.6	92.4	0	0
2020-07-07	23.5	22	83	90.9	0	0
2020-07-07	23.4	21.3	83.1	94.4	0	0
2020-07-07	23.9	21.2	83	95.8	0	0
2020-07-07	23.6	20.9	82.6	97.9	0	0
2020-07-07	23.5	20.9	82.5	100	0	0
2020-07-07	23.4	20.9	82	100	0.01	0.01
2020-07-07	23.9	21	82.8	100	0.97	0.27
2020-07-07	26.9	21.5	74.7	98.7	3.22	0.53
2020-07-07	28.8	22	67.6	95.9	8.41	1.2
2020-07-07	30.4	22.5	61.8	92.6	17.04	2.1
2020-07-07	30.8	22.7	58.5	92.6	12.52	2.75
2020-07-07	32.9	24	54.6	84.5	12.58	6.45
2020-07-07	32.2	25.7	55.4	75	9.77	12.52
2020-07-07	31.4	25	58	77.3	6.12	7.84
2020-07-07	32.9	24.8	57.3	83.6	8.72	5.28
2020-07-07	32.7	25.5	50.6	78.3	4.41	7.26
2020-07-07	33	25.1	50.9	79.4	6.2	3.66
2020-07-07	33.4	24.8	51.1	79.7	5.23	3.55
2020-07-07	31.3	24.4	59.3	83.8	1.96	1.28
2020-07-07	30.4	23.6	62.9	88.5	1.06	0.25
2020-07-07	27.3	22.7	77.5	94.5	0.02	0
2020-07-07	26.9	22.6	78.5	96.1	0	0
2020-07-07	26.7	21.8	80.2	100	0	0
2020-07-07	26.2	21.5	83.6	100	0	0
2020-07-08	25.5	21.5	83.2	100	0	0
2020-07-08	25.2	21.4	83.1	100	0	0
2020-07-08	25.1	21.5	83	100	0	0
2020-07-08	25.2	21.5	82.5	100	0	0
2020-07-08	24	21.7	81.8	100	0	0
2020-07-08	23.5	21.5	81.4	100	0	0
2020-07-08	23.8	21.4	81.5	100	0.76	0.32
2020-07-08	26.5	21.6	83.1	100	3.19	1.2
2020-07-08	27.5	22.1	77.9	100	5.91	1.43
2020-07-08	27.8	22.4	77.6	100	7.11	1.76
2020-07-08	30.5	23	69.1	100	9.13	6.88
2020-07-08	31.7	24	63.8	100	13.3	8.87
2020-07-08	30.9	24.3	65.9	100	13.76	9.07
2020-07-08	32.1	25.2	58.8	100	11.28	10.8
2020-07-08	31.8	24.9	56.6	100	9.96	8.66
2020-07-08	32	25.9	56.4	100	8.25	11.39
2020-07-08	30.2	25.9	62.8	100	2.22	6.7
2020-07-08	29.2	25.4	72.5	100	1.9	4.89
2020-07-08	29	25	72.1	100	1.42	2.9
2020-07-08	28.4	23.3	74.8	100	0.62	0.8
2020-07-08	26.8	21.8	81.4	100	0	0
2020-07-08	26.8	20.4	81.3	100	0	0
2020-07-08	27.3	20.2	78.3	100	0	0
2020-07-08	25.3	20.2	79.8	100	0	0
2020-07-09	25.4	20.4	80	100	0	0
2020-07-09	25.8	19.8	79.8	100	0	0
2020-07-09	22.4	19.5	78	100	0	0
2020-07-09	21.9	20.1	77.2	100	0	0
2020-07-09	21.5	20.2	77	100	0	0
2020-07-09	21.4	19.8	76.9	100	0	0.08
2020-07-09	21.6	21	77.1	100	0.42	1.3
2020-07-09	21.8	22.9	77.2	100	0.94	3.18
2020-07-09	22.2	26.2	77.6	100	0.41	8.14
2020-07-09	23.2	27.4	78	99	4.26	10.96
2020-07-09	26.6	28.6	64.6	70.5	10.6	15.8
2020-07-09	25.9	29.6	69.3	66.6	8.12	35.58
2020-07-09	27.2	29.2	70.1	61.8	7.7	20.32
2020-07-09	24.8	30.3	79.1	56.8	0.52	63.12
2020-07-09	24.6	31	78.5	47	0.91	52.06
2020-07-09	27.5	30.1	65.7	55.4	7.54	17.83
2020-07-09	26.3	29.7	71.4	56.9	3.64	12.1
2020-07-09	25.8	29.8	75	55.2	2.09	6.7
2020-07-09	24.8	28.4	79.1	67.7	1.09	3.33
2020-07-09	23.8	26.8	77.9	69	0.27	0.72
2020-07-09	22.9	25.9	77	72.5	0	0
2020-07-09	21.7	25.5	76.7	73.7	0	0
2020-07-09	21	24.6	75.4	82.7	0	0
2020-07-09	20.5	24.2	75	85.6	0	0
2020-07-10	18.7	24	74	85.8	0	0
2020-07-10	18.7	22.8	73.8	94.8	0	0
2020-07-10	18.8	23.7	73.4	88.7	0	0
2020-07-10	18.7	23.5	73.5	90.5	0	0
2020-07-10	18.5	23.5	73.2	88.4	0	0
2020-07-10	18.3	22	72.6	100	0	0.04
2020-07-10	18.3	22.8	72.9	100	0.06	1.31
2020-07-10	18.3	24	72.6	92.3	0.37	3.95
2020-07-10	18.7	25.4	72.8	83	1.3	6.3
2020-07-10	19.2	27.4	73.1	71.5	1.47	16.02
2020-07-10	19.7	29	73.2	61.7	2.15	19.26
2020-07-10	20.7	30.4	74.1	63.8	2.94	26.18
2020-07-10	22.3	29.1	75.5	60.4	5.73	14.04
2020-07-10	23.1	30.7	76.7	59.8	6.04	55.15
2020-07-10	24.2	31.2	77.8	48.4	8.8	54.26
2020-07-10	24	29.6	73.7	60.5	5.46	12.14
2020-07-10	23.9	30.3	77.3	55.5	2.61	14.57
2020-07-10	24.7	29.5	74	57.3	3.39	7.16
2020-07-10	23.9	28.4	77.6	57.4	1.54	3.11
2020-07-10	23.2	27	76.8	62.8	0.36	0.79
2020-07-10	22.3	25.8	76.3	66.2	0.01	0
2020-07-10	21.7	25.4	75.7	71.3	0	0
2020-07-10	21.9	22.6	75.5	100	0	0
2020-07-10	22.1	22.5	75.5	100	0	0
2020-07-11	21.9	22.6	75.1	100	0	0
2020-07-11	21.4	22.5	74.7	100	0	0
2020-07-11	21	22.1	74.6	100	0	0
2020-07-11	20.8	21.8	74	100	0	0
2020-07-11	20.6	21.8	74	100	0	0
2020-07-11	20.6	21.8	74.2	100	0	0.04
2020-07-11	20.8	22.6	74.3	100	0.07	1.52
2020-07-11	21.1	24.1	74.3	100	0.21	4.76
2020-07-11	21.7	24.3	74.6	95.6	0.78	4.01
2020-07-11	21.9	25.7	75.1	92.5	0.85	5.49
2020-07-11	22.3	27.3	75.4	76.2	1.19	11.95
2020-07-11	23.3	30.1	75.8	58.4	3.98	33.2
2020-07-11	25	31.5	77.7	59.2	6.72	24.83
2020-07-11	25	29.9	78.1	67.3	4.52	11.66
2020-07-11	24.4	29.9	77.7	66.8	2.56	7.22
2020-07-11	25.2	31.9	77.8	57	4.22	16.22
2020-07-11	25.3	31.7	77.9	62	3.09	11.44
2020-07-11	24.6	29.9	77	61.3	0.51	6.5
2020-07-11	24	29.2	77.1	64.4	0.12	2.97
2020-07-11	23.6	27.8	76.4	72.3	0.09	0.66
2020-07-11	22.8	27.1	76	71.7	0	0
2020-07-11	22.5	26.2	75.5	74.5	0	0
2020-07-11	22	25.7	75.4	77.4	0	0
2020-07-11	21.5	25.1	75.1	80.3	0	0
2020-07-12	21.3	24.7	74.9	80.8	0	0
2020-07-12	21.2	24.2	74.6	86.2	0	0
2020-07-12	21.3	22.5	75	100	0	0
2020-07-12	21.3	22.4	75.1	100	0	0
2020-07-12	21.5	21.7	74.6	100	0	0
2020-07-12	21.4	21.3	74.9	100	0	0.04
2020-07-12	21	22.2	74.9	100	0.04	1.38
2020-07-12	21.2	24.7	75.1	96.7	0.11	4.19
2020-07-12	21.7	26.6	75.6	80.9	0.21	8.36
2020-07-12	21.9	28.7	75.7	73.5	0.46	15.83
2020-07-12	22.1	29.4	75.5	67.2	0.33	12.29
2020-07-12	22.5	31.1	75.8	62	0.6	16.19
2020-07-12	23.4	31.9	76.3	57.2	1.3	29.57
2020-07-12	24.6	32.3	76.8	55.6	1.67	37.28
2020-07-12	24.1	33.2	76.7	50.3	0.47	37.68
2020-07-12	24.9	32.7	77.3	50.8	1.18	17.92
2020-07-12	25.4	31.1	77.5	52.1	1.23	7.15
2020-07-12	24.7	31.2	76.9	54.7	0.54	7.6
2020-07-12	24.7	29.9	77.1	56.3	0.48	1.73
2020-07-12	23.5	28.5	76.5	60.9	0.23	0.19
2020-07-12	22.1	27.9	75.5	65.2	0	0
2020-07-12	21	27.5	74.2	68.7	0	0
2020-07-12	20.4	26.7	74.1	73	0	0
2020-07-12	20.4	25.7	74.3	77	0	0
2020-07-13	20.3	25.5	74.3	76.1	0	0
2020-07-13	20	25.4	74	77.8	0	0
2020-07-13	19.5	24.2	73.7	83.4	0	0
2020-07-13	20	24.2	73.7	84.2	0	0
2020-07-13	20.2	23.8	74	86.2	0	0
2020-07-13	19.6	22.8	73.2	93.4	0	0.03
2020-07-13	20.3	23.5	73.2	89.1	0.16	1.46
2020-07-13	21.8	24.9	74.2	80.1	0.42	3.49
2020-07-13	24.4	27.2	75.9	72.7	1.04	6.48
2020-07-13	25.6	28.7	77	64.1	4.7	12.05
2020-07-13	27	30.3	78.3	57.9	2.01	19.68
2020-07-13	27.8	29.7	75.7	54.3	2.24	15.95
2020-07-13	27.8	31.4	69.9	46.3	1.54	33.22
2020-07-13	27.7	31.8	73.5	42.9	1.86	80.34
2020-07-13	29.3	32.4	71.4	40	1.5	73.21
2020-07-13	29.4	32	60.6	35.1	1.66	29.96
2020-07-13	27.9	29.1	70.2	40.9	1.05	6.22
2020-07-13	28.8	28.5	64.4	48.4	0.99	1.84
2020-07-13	27.4	28.3	73.2	49.5	0.57	1.86
2020-07-13	26	27.3	78.4	48.4	0.18	0.16
2020-07-13	24.8	26.4	77.4	62	0	0
2020-07-13	24.4	25.9	77.3	62.8	0	0
2020-07-13	24.4	24.6	76.6	69.3	0	0
2020-07-13	23.5	24.1	75.6	71.8	0	0
2020-07-14	23.2	23.8	75.8	74	0	0
2020-07-14	22.8	23.7	75.6	74.4	0	0
2020-07-14	22.6	23.1	75	79.3	0	0
2020-07-14	22.7	22.6	75.2	82.8	0	0
2020-07-14	23.1	22.3	75	84.4	0	0
2020-07-14	22.3	21.1	74.9	97	0	0.03
2020-07-14	22.3	23.1	74.7	88.1	0.14	1.96
2020-07-14	23	23.5	75.2	85.1	0.25	2.41
2020-07-14	25	24.5	75.9	82	1.01	5.72
2020-07-14	26.5	26	77.6	77.2	2.58	7.72
2020-07-14	28.1	26.1	70.8	75	2.38	7.34
2020-07-14	29.5	27.4	67.3	67.9	7.38	12.96
2020-07-14	28.5	27.4	69.2	65.2	1.91	9.39
2020-07-14	29	26.9	68.6	70.2	1.97	6.15
2020-07-14	29.6	27.6	63	66.7	1.73	8.67
2020-07-14	28.5	28.2	65.3	64.2	1.08	14.24
2020-07-14	29.6	28.8	69.2	62.8	1.45	11.11
2020-07-14	29.1	28.7	65	55.6	1	7.55
2020-07-14	27.9	26.9	67	65	0.46	2.44
2020-07-14	26.1	24.8	68.3	77.2	0.15	0.8
2020-07-14	24.6	23	76.5	84.5	0	0
2020-07-14	24.3	22.7	76.3	88.2	0	0
2020-07-14	22.7	22.5	75.8	88.3	0	0
2020-07-14	22.2	22.4	75.1	89.8	0	0
2020-07-15	22.3	22.2	74.9	97.2	0	0
2020-07-15	22.1	22.1	75	98.2	0	0
2020-07-15	22	21.9	74.4	100	0	0
2020-07-15	21.7	21.3	74.2	100	0	0
2020-07-15	21.5	21.3	73.8	100	0	0
2020-07-15	21.8	21.2	73.9	100	0	0.02
2020-07-15	22	22.5	74.2	97	0.1	1.34
2020-07-15	23	23.2	74.3	95	0.5	2.74
2020-07-15	23.5	24.6	75.1	88.9	0.45	4.46
2020-07-15	24.2	26.9	75.4	78.4	0.69	10.69
2020-07-15	25.7	27.6	75.9	71.6	1.47	12.72
2020-07-15	27.7	30.8	77.3	60.8	4.47	19.76
2020-07-15	28.9	31.4	78.3	51.9	2.66	22.66
2020-07-15	29.2	31.2	72.7	50.7	1.57	34.59
2020-07-15	28.7	32.2	72.1	49.8	1.31	18.04
2020-07-15	28.9	32.6	70.6	44.4	1.17	12.34
2020-07-15	29.7	33.2	71	38.9	1.26	8.62
2020-07-15	29.4	31.6	70.2	46.7	0.96	6.9
2020-07-15	28.5	30.2	72	49.2	0.55	3.92
2020-07-15	26.4	27.4	76.2	62.3	0.09	0.76
2020-07-15	26.3	26.5	76.1	63.2	0	0
2020-07-15	25	26.1	75.4	62.9	0	0
2020-07-15	24.7	24.3	74.6	73.9	0	0
2020-07-15	23.6	23.3	74	80.3	0	0
2020-07-16	23.6	23.5	73.8	79.9	0	0
2020-07-16	23.3	23.4	73.4	80.7	0	0
2020-07-16	22.6	23.1	73.3	80.4	0	0
2020-07-16	22	21	72.6	93.5	0	0
2020-07-16	21.7	21	72.6	90.5	0	0
2020-07-16	21.2	20.2	72.1	94.7	0	0.03
2020-07-16	21.3	20.8	72	100	0.12	1.21
2020-07-16	23	24.6	73.2	72.5	0.49	2.4
2020-07-16	25.1	27.5	74.2	58.2	1.06	3.69
2020-07-16	26.9	29.9	75.6	49.6	1.62	8.46
2020-07-16	28.5	32.7	76.9	44.2	1.88	5.54
2020-07-16	29.8	34.9	77.1	38.4	4.03	7.41
2020-07-16	30.6	35.9	68.4	34.5	2.46	8.69
2020-07-16	31	37.3	66.8	32.2	2.34	44.34
2020-07-16	30.4	37.1	66.1	31.4	1.56	73.75
2020-07-16	31.5	36.8	59.3	32.1	1.26	35.52
2020-07-16	31.2	35.9	59.3	30.7	1.17	6.79
2020-07-16	29.2	35.1	65.3	34	0.68	4.55
2020-07-16	29.6	33.4	62.3	36.3	0.62	2.61
2020-07-16	27.7	31.3	66.7	40.5	0.06	0.62
2020-07-16	26.9	30.1	72.4	45.6	0	0
2020-07-16	26.5	28.4	75.4	52.7	0	0
2020-07-16	25.7	27.8	74.8	56.2	0	0
2020-07-16	24.8	27.4	74.1	61.3	0	0
2020-07-17	24.4	27.2	73.9	63.5	0	0
2020-07-17	23.7	26.5	73.6	68.9	0	0
2020-07-17	23.6	26	73	73.3	0	0
2020-07-17	22.9	25.4	72.6	76.8	0	0
2020-07-17	23.1	23.9	72.5	85.6	0	0
2020-07-17	22.3	24	72.2	86.1	0	0.01
2020-07-17	21.9	24	71.3	87.3	0.12	0.98
2020-07-17	24.4	24.9	72.9	85.4	0.4	2.29
2020-07-17	24.9	26.6	72.9	75.7	0.82	3.82
2020-07-17	27.7	29	74.9	68.1	1.56	15.66
2020-07-17	28.6	30.2	68.3	63.3	2.02	12.17
2020-07-17	29.8	30.9	61.8	60	6.44	13.67
2020-07-17	30.1	30.4	57.6	56.6	7.49	11.13
2020-07-17	30.2	31.4	54	50.9	1.46	12.92
2020-07-17	30.1	31.9	51.7	43.5	1.18	7.11
2020-07-17	31.1	34	47.9	40.5	1.04	16.57
2020-07-17	28.6	32.3	48	43.7	1	8.08
2020-07-17	27.5	31.8	56.7	44.8	0.35	5.66
2020-07-17	27	30.1	57.5	53.4	0.19	2.86
2020-07-17	26.5	28.5	56.6	61.7	0.06	0.63
2020-07-17	25	27.5	70.3	66.6	0	0
2020-07-17	25.2	27	69.7	68.9	0	0
2020-07-17	24	26.3	72.2	72.6	0	0
2020-07-17	23.3	25.8	72.1	75.1	0	0
2020-07-18	22.9	25	71.9	78.9	0	0
2020-07-18	22.8	24.3	71.9	83.2	0	0
2020-07-18	22.3	23.3	71.9	88.7	0	0
2020-07-18	21.6	21.7	71	99.6	0	0
2020-07-18	21.9	21.8	70.9	100	0	0
2020-07-18	20.3	21	70.2	100	0	0.02
2020-07-18	21.9	22.3	71.2	100	0.14	1.14
2020-07-18	22.5	24.3	71	88.9	0.23	3.66
2020-07-18	23	27.6	71.5	71.1	0.56	6.24
2020-07-18	23.8	28.9	72.3	64.9	0.76	14.47
2020-07-18	24.4	29.5	73.1	63.1	0.62	10.31
2020-07-18	25.3	29.2	73.3	60.8	1.26	6.58
2020-07-18	25.9	28.6	73.9	65.2	1.5	6.58
2020-07-18	25.5	28.6	73.6	64.1	0.85	4.95
2020-07-18	26.3	29.4	73.9	62.4	1.32	7.44
2020-07-18	25.9	28.4	73.8	65.3	1.06	3.89
2020-07-18	26.8	28.6	71.9	62.4	0.98	3.22
2020-07-18	26.9	23.5	67.3	100	0.92	1.08
2020-07-18	26.3	24.1	70.8	100	0.44	0.72
2020-07-18	24.5	24	73.1	100	0.15	0.38
2020-07-18	22.7	23.4	72.4	100	0	0
2020-07-18	21.9	23.5	73.2	100	0	0
2020-07-18	21.8	22.9	72.7	100	0	0
2020-07-18	22.5	22.6	72.5	95.8	0	0
2020-07-19	22	22.5	72.6	97.2	0	0
2020-07-19	22.1	22	71.9	100	0	0
2020-07-19	22.2	21.5	71.6	100	0	0
2020-07-19	21.8	21	70.5	100	0	0
2020-07-19	21.7	20.3	70.7	100	0	0
2020-07-19	21.2	20.1	70.3	100	0	0.02
2020-07-19	21.8	22.1	70.2	93.9	0.14	1.31
2020-07-19	22.6	25.2	70.6	82.8	0.3	3.07
2020-07-19	23.9	26.2	71.6	72.8	0.56	6.7
2020-07-19	25	28.5	72.3	62.1	0.9	8.78
2020-07-19	25.6	29.8	72.8	55.8	1.16	7.14
2020-07-19	27.4	31.8	73.9	44.9	3.52	12.67
2020-07-19	28.5	32.1	70.8	42	1.96	16.56
2020-07-19	28	34.4	68.5	35.1	1.42	60.83
2020-07-19	29.5	35.2	59.4	33.6	1.2	28.98
2020-07-19	30.1	34.9	57.6	33.8	1.07	11.54
2020-07-19	30.6	33.2	53	36.8	1.02	11.82
2020-07-19	30	31.4	55.5	41.7	0.64	5.34
2020-07-19	28.8	29.8	57.2	52	0.52	2.38
2020-07-19	26.6	27.5	67.2	64.9	0.17	0.5
2020-07-19	24.5	25.6	72.3	73.8	0	0
2020-07-19	24.6	24.7	72.3	76.5	0	0
2020-07-19	23.7	24.5	72	78.7	0	0
2020-07-19	22.5	23.6	71.5	80.8	0	0
2020-07-20	22.7	23.5	71.1	78.1	0	0
2020-07-20	22.6	23.2	71.1	78.4	0	0
2020-07-20	22.3	23.2	71.1	72.3	0	0
2020-07-20	21.7	22.4	70.4	76.2	0	0
2020-07-20	20.8	21.2	69.8	91.2	0	0
2020-07-20	20.2	20.4	69.9	92.7	0	0.02
2020-07-20	19.6	21.6	69	87.1	0.12	1.02
2020-07-20	22.9	27.7	70.7	67.6	0.41	2.39
2020-07-20	25.4	28.5	70.3	58.3	0.62	5.08
2020-07-20	27.8	30.5	61.8	51.1	0.78	6.13
2020-07-20	30.2	33.1	59.2	43.2	1.09	6.56
2020-07-20	32.1	34	47.7	37.4	5.88	8.34
2020-07-20	34.6	34.3	42.6	32.6	19.8	8.02
2020-07-20	35.2	35.8	39.9	34.2	0.89	91.56
2020-07-20	35.5	36.6	38.2	30.8	0.7	7.38
2020-07-20	35.7	36.2	38.8	26.5	0.68	4.9
2020-07-20	35.3	36.2	35.9	27.5	0.68	4.52
2020-07-20	33.1	35	40	28.6	0.48	2.56
2020-07-20	32.8	32.7	41.7	33.1	0.56	2.86
2020-07-20	30.2	30	46.4	41.9	0.14	0.46
2020-07-20	28.8	28.8	52.7	46.1	0	0
2020-07-20	27.9	27.2	56.2	53.9	0	0
2020-07-20	26.6	25.7	63.3	64.4	0	0
2020-07-20	26.8	26.3	65.9	65.8	0	0
2020-07-21	26.5	25.7	68.7	70.4	0	0
2020-07-21	26	25.3	73.4	73.2	0	0
2020-07-21	25.6	22.7	72.9	89.7	0	0
2020-07-21	25.3	22	72.9	93.4	0	0
2020-07-21	23.1	22.8	71.8	88.5	0	0
2020-07-21	23.2	22	71.4	95.4	0	0.01
2020-07-21	23.2	22.9	70.9	90.6	0.07	0.66
2020-07-21	24	24.2	70.7	84.6	0.32	2.38
2020-07-21	25.8	26.5	71.9	70.7	0.75	6.06
2020-07-21	27.5	29.2	72.8	56.8	1.23	8.16
2020-07-21	28.9	29.4	74.2	62.7	1.42	6.8
2020-07-21	29.4	28	69.5	64.5	1.41	3.48
2020-07-21	29.4	27.5	67.8	70.5	1.36	2.71
2020-07-21	31.7	28.7	59.3	67.5	2.3	7.51
2020-07-21	31.7	31	54.6	53.1	1.21	17.98
2020-07-21	31.6	32.1	49.3	49.9	0.96	8.65
2020-07-21	30.6	30.2	52.4	59.4	1.02	3.88
2020-07-21	30.2	27.7	52.9	71.2	0.75	2.05
2020-07-21	29.4	28	59.1	43.3	0.42	2.14
2020-07-21	27.9	27.1	67.2	39.1	0.14	0.19
2020-07-21	25.8	24.6	72.5	51.7	0	0
2020-07-21	25.4	23.8	71.6	60.1	0	0
2020-07-21	24.8	20.9	71.8	83.6	0	0
2020-07-21	24.9	19.9	71	99.2	0	0
2020-07-22	24.5	20.4	71.3	90.8	0	0
2020-07-22	23.4	20.7	71.1	91.8	0	0
2020-07-22	22.7	20.6	70.1	90.3	0	0
2020-07-22	21.5	20.7	69.6	94.2	0	0
2020-07-22	21.5	20.8	68.9	90.9	0	0
2020-07-22	20.8	20.9	68.7	84	0	0
2020-07-22	21.2	21.1	68.6	79.4	0.1	0.1
2020-07-22	22.9	22.4	69.6	75.1	0.42	1.22
2020-07-22	25.4	23.7	70.8	73.3	0.92	4.12
2020-07-22	27.3	25.2	71.7	65.4	1.24	11.68
2020-07-22	28.5	27.9	72.4	52.8	1.22	10.72
2020-07-22	28.5	28.3	72.5	57.3	1.04	14.94
2020-07-22	26.4	29.4	71.8	55.3	0.38	36.18
2020-07-22	27.5	30.1	72.5	51.9	0.84	35.1
2020-07-22	27	29.1	72	57.5	0.66	9.77
2020-07-22	27.7	28.1	72.6	59.2	0.58	3.64
2020-07-22	27.5	27.7	71.9	64	0.5	5.82
2020-07-22	25.2	26.6	71.3	70.2	0.07	3.06
2020-07-22	23.6	26.1	70.6	69.3	0.27	1.43
2020-07-22	23.4	25.3	70.1	67.2	0.08	0.14
2020-07-22	23	24.6	69.1	70	0	0
2020-07-22	23.1	23.4	69.4	85.6	0	0
2020-07-22	22.5	23	68.7	86.5	0	0
2020-07-22	22	22.1	68.5	93.2	0	0
2020-07-23	21.6	21.7	68.1	97.7	0	0
2020-07-23	21.5	21.7	67.8	100	0	0
2020-07-23	21.3	21.6	67.6	99.1	0	0
2020-07-23	21.5	21.7	67.2	94.6	0	0
2020-07-23	21.1	21.7	67.5	92.6	0	0
2020-07-23	21	21.5	66.8	95.5	0	0
2020-07-23	21.6	21.5	67.4	96.2	0.14	0.17
2020-07-23	23.1	22.7	68.1	89.2	0.42	3.8
2020-07-23	24.8	22.9	69.4	86.8	0.75	2.34
2020-07-23	26.2	24.1	70.4	82.3	1.09	4.64
2020-07-23	27.8	24.9	67.2	77.7	2.49	7.2
2020-07-23	29.2	27.3	58.2	67.9	1.7	13.02
2020-07-23	29.7	26.3	51	70.5	1.88	6.5
2020-07-23	31.3	27.6	47.2	62.9	1.34	13.34
2020-07-23	31.9	28.1	44.1	61.7	1.06	9.02
2020-07-23	32.6	28.9	42.6	60.8	0.94	9.83
2020-07-23	30.5	28.4	47.2	62.6	1.2	4.13
2020-07-23	30.2	28.2	50.4	61.9	1.02	3.92
2020-07-23	28.9	27.3	58.7	66.4	0.5	1.54
2020-07-23	27.3	26.4	66.6	69.8	0.13	0.63
2020-07-23	25.3	25.1	68.9	76.6	0	0
2020-07-23	24.4	24.1	68.1	81.9	0	0
2020-07-23	23.4	23.6	67.4	88.5	0	0
2020-07-23	23.2	23.5	67.5	96.7	0	0
2020-07-24	23	22.5	67.4	100	0	0
2020-07-24	22.9	22.7	66.6	100	0	0
2020-07-24	22.4	21.8	66.1	100	0	0
2020-07-24	21.5	21.6	65.9	100	0	0
2020-07-24	20.5	21.9	65.4	100	0	0
2020-07-24	20	22	65	100	0	0
2020-07-24	20.3	22.1	64.7	100	0.12	0.18
2020-07-24	25.5	20.2	67	100	0.46	0.56
2020-07-24	27.2	20.2	68.9	100	1.72	0.9
2020-07-24	28.6	22.7	63.9	100	1.08	10.17
2020-07-24	30	26.6	55.4	67.4	1.88	6.66
2020-07-24	31.6	30.5	50.2	52.6	16.39	10.93
2020-07-24	32.4	31.4	45.9	55.2	19.68	22.09
2020-07-24	32.9	33.5	44.9	49.3	1.04	68.94
2020-07-24	34.5	33.5	34.2	47	0.74	18.31
2020-07-24	33.5	33.4	34.3	48.4	0.58	32.46
2020-07-24	33.9	32.5	36	51.8	0.55	10.74
2020-07-24	33.4	31.2	38	52.1	0.46	6.51
2020-07-24	31.9	30.1	39.7	59.3	0.36	2.72
2020-07-24	28.8	28.5	50.8	66	0.17	0.3
2020-07-24	27.1	27.6	57.8	71.9	0	0
2020-07-24	26.2	27.4	61.4	73.2	0	0
2020-07-24	25.3	26.4	69.3	79.2	0	0
2020-07-24	24.4	25.1	68.6	92.1	0	0
2020-07-25	24.6	25.4	68.3	89.1	0	0
2020-07-25	24.5	24.2	67.7	96.5	0	0
2020-07-25	22.6	23	67	100	0	0
2020-07-25	22.1	23.2	66.1	100	0	0
2020-07-25	21.4	23	65.8	100	0	0
2020-07-25	21.5	22.7	65.8	100	0	0
2020-07-25	22	23.3	66	100	0.06	0.95
2020-07-25	22.6	25.8	65.9	96.2	0.29	3.36
2020-07-25	25.7	27.9	67.4	78.7	0.95	6.98
2020-07-25	27.3	29.3	68.8	71.4	1.56	12.85
2020-07-25	27.1	30.9	68.4	63.9	1.03	15.1
2020-07-25	27	33.3	68.4	56.4	0.78	19.52
2020-07-25	26.4	31.9	67.7	55.9	0.52	10.88
2020-07-25	26.5	34.5	68.2	48.4	0.72	42.36
2020-07-25	27.8	32.8	68.7	54.4	0.87	15.8
2020-07-25	30.4	33.3	60	53.8	1.36	8.53
2020-07-25	28.7	32	69.7	58	0.64	5.98
2020-07-25	27.1	31.9	68.6	58.5	0.36	4.92
2020-07-25	26.5	31.4	59	60.7	0.3	4.04
2020-07-25	27	29.6	42.2	69.3	0.06	0.39
2020-07-25	25.2	28.4	48.7	76.3	0	0
2020-07-25	23.4	27.8	61.2	79.1	0	0
2020-07-25	21.6	27.4	64.8	80.5	0	0
2020-07-25	19.6	27.1	63.6	81.9	0	0
2020-07-26	19.8	26.7	63.2	82.9	0	0
2020-07-26	20.1	26	63.4	87.4	0	0
2020-07-26	20.1	26	62.8	86.9	0	0
2020-07-26	20.2	26.1	62.7	85.1	0	0
2020-07-26	20.2	24.6	63.1	97.5	0	0
2020-07-26	20.1	23.9	62.6	100	0	0
2020-07-26	20.4	23.8	62.8	100	0.02	0.86
2020-07-26	21	26.1	63.6	91.6	0.21	3.34
2020-07-26	22	28	63.4	78	0.48	6.59
2020-07-26	23.1	30.2	64.4	69.9	1	12.83
2020-07-26	26.2	31.7	63.2	63.3	2.7	14.9
2020-07-26	28.4	32.3	62.1	58.1	4.3	19.33
2020-07-26	28.8	35.2	64.3	49.5	4.2	49.5
2020-07-26	29.7	36	57.6	45.8	3.09	48.77
2020-07-26	28.6	34.6	61.6	50.2	1.07	17.46
2020-07-26	28.1	34.1	64.4	52.7	1	11.63
2020-07-26	27.1	34.4	68.9	47.2	1.09	9.93
2020-07-26	26.5	33.7	68.9	50.8	0.5	5.52
2020-07-26	25.8	32	68	53.6	0.16	2.46
2020-07-26	24.9	29.8	67.5	62.7	0.04	0.34
2020-07-26	24.3	28.8	66.8	69.7	0	0
2020-07-26	23.2	28.4	66.7	72.4	0	0
2020-07-26	22.8	28.1	66	75.2	0	0
2020-07-26	22	27.8	65.8	80.2	0	0
2020-07-27	21.5	26.9	65.4	86.3	0	0
2020-07-27	21.5	26.5	64.7	92.5	0	0
2020-07-27	21.3	26.2	64.5	95.3	0	0
2020-07-27	21.3	25.2	64.9	100	0	0
2020-07-27	21.4	23.9	64.5	100	0	0
2020-07-27	21.2	23.8	64.2	100	0	0
2020-07-27	21.1	24.5	63.4	100	0.02	0.62
2020-07-27	21.7	26.7	64.2	100	0.24	3.32
2020-07-27	22.7	27.7	65.2	91.9	0.41	3.72
2020-07-27	23	29	65.8	85.8	0.54	11.96
2020-07-27	24	28.8	66.4	83.8	0.9	9.74
2020-07-27	26	32.1	67.2	65.9	2.07	20.25
2020-07-27	25.8	33.3	67	62.6	1.26	35.5
2020-07-27	27.5	34.7	68.1	57.5	2.06	40.02
2020-07-27	27.7	33.4	68.3	58	1.87	37.72
2020-07-27	27.5	34.2	68.1	54	1.45	14.84
2020-07-27	27.2	34.5	68.2	55.1	0.98	12.93
2020-07-27	27.3	33.1	68.3	57	0.7	6.12
2020-07-27	26.5	31.8	68	61.1	0.34	2.6
2020-07-27	25.8	30.2	66.8	66.8	0.16	0.48
2020-07-27	23.8	29.3	67.2	70.8	0	0
2020-07-27	23.3	28.6	65.7	76.6	0	0
2020-07-27	23.4	27.9	65.1	80.3	0	0
2020-07-27	23.4	27.5	65.4	84.8	0	0
2020-07-28	22.7	26.8	65.4	92	0	0
2020-07-28	22.1	26.8	64.3	93.1	0	0
2020-07-28	21.8	25.6	64.9	100	0	0
2020-07-28	21.2	24.6	64.9	100	0	0
2020-07-28	21.6	24.5	64.4	100	0	0
2020-07-28	21.7	24.2	64.2	100	0	0
2020-07-28	21.8	25	64.2	100	0.02	1.02
2020-07-28	20	26.2	64.4	100	0.07	2.25
2020-07-28	19.8	28.2	63.4	84.7	0.1	7.32
2020-07-28	20.8	29.4	63.3	77.4	1.29	10.88
2020-07-28	25	30.3	66	72.8	1.41	7.34
2020-07-28	27.9	32.2	67.3	66.8	15.36	12.89
2020-07-28	30	34.3	66	60.2	14.13	12.5
2020-07-28	31.3	33.6	62.4	62.4	2.02	12.89
2020-07-28	32.2	33.1	59.6	60.9	1.81	8.31
2020-07-28	32.5	32.8	55.4	63.9	1.6	7.85
2020-07-28	31.7	34.1	61.3	59.3	1.14	21.56
2020-07-28	30.5	33.3	61.7	62.5	0.87	5.4
2020-07-28	29.2	31.4	66	69.4	0.24	1.93
2020-07-28	28	30	68.1	78.3	0.07	0.24
2020-07-28	26.4	29	66.8	84.5	0	0
2020-07-28	26.3	22	66.7	100	0	0
2020-07-28	26	21.7	66.8	100	0	0
2020-07-28	24.6	21.2	66.1	100	0	0
2020-07-29	24.7	21.3	65.7	100	0	0
2020-07-29	24.2	21.7	66.2	100	0	0
2020-07-29	22.9	21.9	64.5	100	0	0
2020-07-29	23.1	22	64.5	100	0	0
2020-07-29	23.1	21.6	64.5	100	0	0
2020-07-29	22.7	21.1	64.2	100	0	0
2020-07-29	22.7	21.5	63.9	100	0.1	0.76
2020-07-29	24.2	22.5	64.4	100	0.46	1.56
2020-07-29	26.2	24.4	66	100	1.06	3.73
2020-07-29	27.5	27.9	67.4	100	1.76	10.46
2020-07-29	29	29.6	68.6	100	2.56	6.71
2020-07-29	29.9	30.7	70	100	4.92	8.87
2020-07-29	30.8	31.3	70.3	100	6.62	32.24
2020-07-29	30.8	33.1	66.2	60.7	1.5	84.1
2020-07-29	31.4	33.2	63.3	54.7	1.65	11.72
2020-07-29	31.9	33.9	62.3	57.6	1.3	10.3
2020-07-29	30.8	32.6	65.7	62.8	0.66	5.8
2020-07-29	30.8	31.2	66.8	72	0.76	2.16
2020-07-29	30.4	31.9	69.4	74.2	0.57	3.46
2020-07-29	29.2	29.4	68.7	91.3	0.14	0.46
2020-07-29	27.6	29	66.9	89.1	0	0
2020-07-29	27	29	66.6	89	0	0
2020-07-29	26.8	28.3	66.3	95.4	0	0
2020-07-29	26.4	27.1	66.3	100	0	0
2020-07-30	26.2	26.7	66.1	100	0	0
2020-07-30	25.6	26.8	65.8	100	0	0
2020-07-30	25.5	26.7	65.8	100	0	0
2020-07-30	25.4	26.6	65.2	100	0	0
2020-07-30	24.6	26.2	64.3	100	0	0
2020-07-30	23.6	26.3	64.8	100	0	0
2020-07-30	23.2	26.2	64.2	100	0.09	0.82
2020-07-30	24.6	28.3	64.5	99.1	0.46	3.78
2020-07-30	26.7	30.2	65.7	80.3	1.16	6.24
2020-07-30	28.5	32.2	67.1	68.9	1.68	33.04
2020-07-30	30.5	32.7	68.8	70.5	2.64	11.02
2020-07-30	32.2	32.8	66.1	67.9	7.73	13.13
2020-07-30	32.5	36.2	62.5	59.8	4.54	52.4
2020-07-30	33.6	34.5	58.9	64.8	1.96	14.53
2020-07-30	33.3	32.9	61.1	70.3	1.94	5.68
2020-07-30	33.1	34.6	60.3	62.9	1.53	15.77
2020-07-30	33.1	33.2	58.5	61.4	1.02	5.6
2020-07-30	32.5	32.1	59.2	70.1	0.74	4.89
2020-07-30	31.3	30.8	60.9	75.8	0.44	2.33
2020-07-30	29.1	30.2	65.7	84.1	0.08	0.44
2020-07-30	27.2	29.6	64.8	85.1	0	0
2020-07-30	27.5	29	64.6	87.9	0	0
2020-07-30	27.2	28.4	64.1	89.4	0	0
2020-07-30	26.9	26	63.8	100	0	0
2020-07-31	26.3	25.7	63.1	100	0	0
2020-07-31	25.6	25.7	63.4	100	0	0
2020-07-31	25.7	24.7	63.2	100	0	0
2020-07-31	25.3	24.8	63	100	0	0
2020-07-31	23.8	24.5	62.1	100	0	0
2020-07-31	23.6	24.5	62.2	100	0	0
2020-07-31	24.3	24.6	61.9	100	0.06	0.84
2020-07-31	25.2	27.8	62.7	100	0.48	3.65
2020-07-31	26.7	30.6	63.1	82.1	0.68	7.89
2020-07-31	27.1	31.1	63.4	78.8	0.86	41.22
2020-07-31	27.6	32.3	64	62.1	1.36	12.35
2020-07-31	31.5	34.1	66.7	45.7	4.94	10.86
2020-07-31	30.4	34	66.3	54.3	1.08	17.7
2020-07-31	33.2	33.8	67.5	56.1	2.81	25.52
2020-07-31	32.8	34.8	67	58.4	1.7	15.8
2020-07-31	32.8	34.7	67	60	1.56	12.14
2020-07-31	32.3	32.6	65.7	62.6	0.96	6.78
2020-07-31	32.6	31.8	62.8	70.8	0.84	3.14
2020-07-31	31.4	30.5	65.2	81	0.44	2.04
2020-07-31	29.8	29.8	64.3	79.3	0.12	0.32
2020-07-31	28.5	28.9	63.6	81.4	0	0
2020-07-31	27.2	28.3	62.9	93.6	0	0
2020-07-31	27.1	28.1	62.9	94.6	0	0
2020-07-31	26.9	27.8	62.7	100	0	0
2020-08-01	26.4	26.5	62.2	79.5	0	0
2020-08-01	26.3	24.5	61.9	92.9	0	0
2020-08-01	25.8	23.4	60.9	100	0	0
2020-08-01	24.4	23.1	60.8	100	0	0
2020-08-01	24.4	23.1	59.8	100	0	0
2020-08-01	23.9	23.3	59.7	100	0	0
2020-08-01	24.2	22.8	59.4	100	0.1	0.11
2020-08-01	25	23.1	59.9	100	0.36	0.66
2020-08-01	26.6	22.7	60.3	100	0.91	0.56
2020-08-01	27.7	22.3	61.4	100	1.31	0.53
2020-08-01	29	21.9	62	100	1.88	1.61
2020-08-01	30	21.9	63	100	1.32	1.86
2020-08-01	32	21.9	63.8	100	2.44	3.16
2020-08-01	32.8	22.8	64.6	100	1.89	7.04
2020-08-01	32.9	22.3	64.3	100	1.49	3.76
2020-08-01	32.1	22.7	64.8	100	1.06	4.46
2020-08-01	33.3	22.4	64.6	100	1.16	1.64
2020-08-01	32.3	22.5	64.5	100	0.67	1.43
2020-08-01	31	22.2	63	100	0.43	0.45
2020-08-01	29.7	22.2	62.2	100	0.07	0.08
2020-08-01	28.7	21.9	61.6	100	0	0
2020-08-01	22	21.8	58.9	100	0	0
2020-08-01	21.6	21.4	56.7	100	0	0
2020-08-01	20.8	21.4	55.6	100	0	0
2020-08-02	21.1	21.2	56.1	100	0	0
2020-08-02	21.3	21.3	55.8	100	0	0
2020-08-02	21.7	21.1	56.4	100	0	0
2020-08-02	21.6	21.2	57.4	100	0	0
2020-08-02	21.1	21.3	56.7	100	0	0
2020-08-02	21	21	56.6	100	0	0
2020-08-02	20.9	21	56.3	100	0.12	0.02
2020-08-02	22	21	57.2	100	0.29	0.18
2020-08-02	22.5	20.9	58	100	2	0.28
2020-08-02	24.4	20.9	58.8	100	0.93	1.35
2020-08-02	27.5	20.8	59.7	100	1.19	0.38
2020-08-02	29.1	21.4	61.6	100	6.94	2.12
2020-08-02	30.3	21.5	62.5	100	19.62	1.31
2020-08-02	31.7	21.6	63.2	100	1.5	2.46
2020-08-02	32.2	21.7	63.3	100	1.04	1.59
2020-08-02	32.3	22	64.1	100	0.95	1.64
2020-08-02	32.2	22.2	64	100	0.9	1.65
2020-08-02	31.7	22.2	63.3	100	0.69	1.08
2020-08-02	30.2	22	62.4	100	0.65	0.63
2020-08-02	28.9	21.9	61.4	100	0.14	0.04
2020-08-02	28.4	21.9	61.3	100	0	0
2020-08-02	28	22	60.4	100	0	0
2020-08-02	27.8	22.3	60.8	100	0	0
2020-08-02	26.9	22.3	60.4	100	0	0
2020-08-03	26.4	22.4	60.1	100	0	0
2020-08-03	26.4	22.5	59.6	100	0	0
2020-08-03	26.4	22.6	58.8	100	0	0
2020-08-03	26.4	22.7	58.4	100	0	0
2020-08-03	26.1	22.7	59.4	100	0	0
2020-08-03	26.1	22.6	58.8	99.9	0	0
2020-08-03	25.8	22.7	58.6	99.7	0.07	0.11
2020-08-03	27.1	22.9	59.5	99.1	0.54	0.46
2020-08-03	28.6	23.1	60.6	98.8	1.09	1.04
2020-08-03	30	23.1	62.6	97.8	1.32	0.47
2020-08-03	30.7	23.5	62.5	96.8	2.03	1.38
2020-08-03	31.8	24.4	63.4	95.5	3.32	4.12
2020-08-03	32.8	25	63.1	89.3	6.44	4.84
2020-08-03	33	25.3	63.4	88.4	1.92	5.73
2020-08-03	31.3	25.3	62	87.9	0.92	4.08
2020-08-03	31.3	27.2	63.6	88.8	1.22	2.96
2020-08-03	32.5	29.4	64.3	100	1.12	13
2020-08-03	30.3	27.3	62.6	100	0.6	2.45
2020-08-03	29.6	24.4	61.9	100	0.4	0.25
2020-08-03	29.8	23.3	61.8	100	0.16	0.22
2020-08-03	28.2	22.6	60.6	100	0	0
2020-08-03	28.4	22.3	60.7	100	0	0
2020-08-03	27.5	22.5	60.4	100	0	0
2020-08-03	26	22.3	58.9	100	0	0
2020-08-04	25.6	22.3	59	100	0	0
2020-08-04	25.4	22.2	58.7	100	0	0
2020-08-04	24.7	21.9	58.4	100	0	0
2020-08-04	24.9	21.8	58.6	100	0	0
2020-08-04	24.3	21.9	58.5	100	0	0
2020-08-04	24.1	21.5	57.9	100	0	0
2020-08-04	24.1	22.1	58.7	100	0.06	0.97
2020-08-04	25.8	23.7	59.1	100	0.44	2.7
2020-08-04	28.1	25.8	60.5	100	0.89	6.37
2020-08-04	28.7	26.8	61.2	100	1.1	8.16
2020-08-04	30.2	29.5	62.9	100	1.48	13.16
2020-08-04	32.2	30.8	63.9	100	6.71	16.59
2020-08-04	32.5	30.6	64	63.6	16.84	22.94
2020-08-04	32.5	31.6	63.7	64.1	2.03	63.41
2020-08-04	32	32.7	63.6	57.4	1.49	19.57
2020-08-04	32.1	32	62.7	60.6	1.56	14.54
2020-08-04	31.7	30.1	62.8	65.7	1.1	4.48
2020-08-04	30.6	27.8	62.2	81.8	0.58	0.75
2020-08-04	29.6	26.6	60.8	88.7	0.22	0.44
2020-08-04	28.7	25.6	60.3	100	0.09	0.16
2020-08-04	28.2	24.9	59.8	100	0	0
2020-08-04	27.5	24.8	59.8	100	0	0
2020-08-04	27.4	24.7	59.2	100	0	0
2020-08-04	27.3	24.4	58.8	100	0	0
2020-08-05	25.9	23.8	58.7	100	0	0
2020-08-05	24.2	23.8	57.2	100	0	0
2020-08-05	23.3	23	56.1	100	0	0
2020-08-05	23	23.3	56.1	100	0	0
2020-08-05	22.9	22.7	56.1	100	0	0
2020-08-05	22.9	22.6	56.4	100	0	0
2020-08-05	22.4	22.8	55.7	100	0.01	0.72
2020-08-05	22.8	24.6	55.7	100	0.09	2.92
2020-08-05	22.5	27.2	55.8	91.5	0.04	5.3
2020-08-05	22	28.8	55.5	76.1	0.17	12.92
2020-08-05	21.7	31.3	55.2	65	0.28	9.46
2020-08-05	21.3	33	55	64.4	0.22	14.2
2020-08-05	21.4	32.9	54.5	59.1	0.39	22.26
2020-08-05	21.9	33.7	54.3	60.8	1.13	59.63
2020-08-05	21.7	33.9	54.9	58.2	0.5	17.13
2020-08-05	22.2	33.6	54.9	61.4	0.71	14.58
2020-08-05	22	32.8	54.9	61.9	0.84	9.1
2020-08-05	21.7	32.2	55.1	63.8	0.22	4.88
2020-08-05	21.7	30.4	54.7	71.8	0.15	2.17
2020-08-05	21.7	28.9	54.7	79.9	0.02	0.28
2020-08-05	21.5	28.3	54	84.2	0	0
2020-08-05	21.4	28.3	54.4	85.8	0	0
2020-08-05	21.2	28.2	53.5	86.9	0	0
2020-08-05	21	27.1	53.9	96.1	0	0
2020-08-06	20.9	23	54.4	86.6	0	0
2020-08-06	21	21.8	54.2	100	0	0
2020-08-06	20.9	21.9	54.4	100	0	0
2020-08-06	20.8	21.9	54.8	100	0	0
2020-08-06	21	21.5	54.2	100	0	0
2020-08-06	20.8	21.1	54.8	100	0	0
2020-08-06	20.8	20.9	54.8	100	0	0.56
2020-08-06	20.8	23.1	53.9	100	0.02	2.97
2020-08-06	20.7	23.8	54.1	94.1	0.04	3.42
2020-08-06	20.7	27.3	54	70.5	0.13	11.05
2020-08-06	20.6	28.8	54	71.5	0.15	13
2020-08-06	20.9	30.1	54.4	66	0.46	12.88
2020-08-06	21.3	31.5	54.5	64	0.22	18.2
2020-08-06	21.1	32.4	54.2	61.2	0.25	71.86
2020-08-06	21.5	32.3	54.5	62.6	0.33	19.3
2020-08-06	21.7	30.4	54.9	66.4	0.4	13.91
2020-08-06	21.8	31.4	55	68.9	0.24	9.48
2020-08-06	22	30.4	54.7	70	0.25	5.3
2020-08-06	21.8	29.1	54.5	80.4	0.09	2.36
2020-08-06	21.7	27.2	54.4	94.2	0.02	0.32
2020-08-06	21.7	25.9	54.1	100	0	0
2020-08-06	21.7	25.4	54.7	100	0	0
2020-08-06	22	26.1	54.9	100	0	0
2020-08-06	22.1	25.9	54.7	100	0	0
2020-08-07	22.1	25.8	55.5	100	0	0
2020-08-07	22.3	25.9	54.8	100	0	0
2020-08-07	22.4	25.6	55.8	100	0	0
2020-08-07	22.5	26	55.3	100	0	0
2020-08-07	22.5	26	56.1	100	0	0
2020-08-07	22.4	25.3	55.4	100	0	0
2020-08-07	22.5	25.4	54.4	100	0.01	0.6
2020-08-07	22.6	26.9	55.6	100	0.05	2.62
2020-08-07	22.8	29	55.8	89.1	0.22	6.92
2020-08-07	23	28.5	56.3	89.8	0.17	3.66
2020-08-07	23.2	29.5	56.2	85.5	0.26	6.52
2020-08-07	23.5	30.2	56.3	79.2	0.81	10.36
2020-08-07	24.5	31.3	57.1	75.9	0.61	13.73
2020-08-07	24.4	31.3	56.7	77.5	0.5	11.7
2020-08-07	24.3	32.8	57.2	71.3	0.21	21.42
2020-08-07	25.7	33.9	58.4	68.4	1.35	16.9
2020-08-07	27.3	33	58.2	72.2	1.1	5.34
2020-08-07	26.9	32.4	58.5	74.6	0.44	5.72
2020-08-07	24.5	31.3	56.6	71.7	0.09	2.34
2020-08-07	23	29.2	55.8	84.5	0.03	0.18
2020-08-07	22.8	28.4	55.7	87.8	0	0
2020-08-07	22.1	27.7	54.8	95.5	0	0
2020-08-07	22.5	27.5	55	100	0	0
2020-08-07	22.1	26.9	54.8	100	0	0
2020-08-08	22.1	26.3	54.8	100	0	0
2020-08-08	22.1	25.7	55.2	100	0	0
2020-08-08	21.8	25.4	54.2	100	0	0
2020-08-08	21.5	24.6	54.3	100	0	0
2020-08-08	21.7	24	54.9	100	0	0
2020-08-08	21.6	24.3	54.6	100	0	0
2020-08-08	21.4	24.6	54.5	99.5	0.08	0.62
2020-08-08	22.7	24.7	55.2	99.4	0.42	1.08
2020-08-08	24.6	25.1	56.6	98	1.26	0.91
2020-08-08	26.3	23.9	57.2	100	1.57	0.82
2020-08-08	27.6	23.5	58.3	100	2.02	2.66
2020-08-08	29	23.7	60.2	100	9.74	3.05
2020-08-08	29.7	24.3	59.5	100	11.73	3.2
2020-08-08	29.8	24.7	60.3	100	4.76	4.42
2020-08-08	29.8	25	60	100	1.63	5.73
2020-08-08	30	25.6	59	100	1.32	3.52
2020-08-08	29.4	26.9	59.5	100	1.18	12.15
2020-08-08	27.3	28.3	58.8	100	0.23	4.38
2020-08-08	25.7	26.5	56.8	100	0.09	0.65
2020-08-08	24.8	25.5	55.6	100	0.04	0.17
2020-08-08	24.5	25	56	100	0	0
2020-08-08	24.2	24.8	55.4	100	0	0
2020-08-08	24.3	24.7	55.3	100	0	0
2020-08-08	24.1	24.3	55.2	100	0	0
2020-08-09	23.3	23.7	54.4	100	0	0
2020-08-09	23.3	23.8	53.5	100	0	0
2020-08-09	22.7	23.8	53.2	100	0	0
2020-08-09	23.1	24	53.8	100	0	0
2020-08-09	22.6	24.1	53.2	100	0	0
2020-08-09	22.6	24.1	53.5	100	0	0
2020-08-09	22.5	23.9	53.3	100	0.06	0.18
2020-08-09	23.6	24.2	53.6	100	0.38	1.41
2020-08-09	25.6	24.3	54.6	100	1.07	1.92
2020-08-09	27.3	24.8	56.1	100	1.12	2.91
2020-08-09	29.1	25.4	57.9	100	1.48	4.68
2020-08-09	30.4	26.7	59	100	11.99	6.51
2020-08-09	31.3	27.7	58.5	100	12.14	8.61
2020-08-09	31.4	31	58.9	83.7	5.9	99.79
2020-08-09	32	33.5	58.3	71	1.36	12.34
2020-08-09	32.1	33.9	59.4	60.9	1.28	4.99
2020-08-09	31.9	33.6	59.4	62.7	0.97	41.5
2020-08-09	31.1	32.3	58.5	68.4	0.72	2.42
2020-08-09	29.9	30.3	58	76.1	0.38	1.44
2020-08-09	28.5	28.4	57.2	88.1	0.08	0.28
2020-08-09	27.7	27.9	56	88.2	0	0
2020-08-09	27.5	27.6	55.8	90.8	0	0
2020-08-09	27.5	27	56.4	97.6	0	0
2020-08-09	26.8	26.2	55.5	100	0	0
2020-08-10	23.6	25.5	53.7	100	0	0
2020-08-10	21.4	25.1	53.3	100	0	0
2020-08-10	21.4	24.8	51.3	100	0	0
2020-08-10	21.6	24.1	51.2	100	0	0
2020-08-10	21.2	23.8	51.4	100	0	0
2020-08-10	21	23.8	50.3	100	0	0
2020-08-10	20.6	23.2	50.1	100	0.03	0.58
2020-08-10	22.1	25.3	50.8	100	0.46	1.91
2020-08-10	23.1	28.1	51.6	91.8	0.56	3.28
2020-08-10	25.5	31.6	52.8	63.1	1.39	12.02
2020-08-10	26.8	33.1	54	66.8	1.98	5.5
2020-08-10	28	35.3	55.8	52.5	10.92	6.38
2020-08-10	29	35.4	56	54	11.33	7.32
2020-08-10	29.7	36.1	56	47.5	2.4	87.94
2020-08-10	30	35.8	56.8	53.7	1.23	22.3
2020-08-10	30.2	35.2	57.1	56.4	1.12	10
2020-08-10	29.8	33.1	56.8	63.6	1.02	7.54
2020-08-10	29.5	31.5	56.3	75.1	0.73	1.99
2020-08-10	28.4	30.7	55.7	80.2	0.4	1.44
2020-08-10	27.1	29.8	56.6	76.2	0.1	0.08
2020-08-10	25.7	29.4	54.5	84.2	0	0
2020-08-10	25.2	28.8	54.7	86	0	0
2020-08-10	25.5	27.9	54.7	93.1	0	0
2020-08-10	25.6	28.1	54.3	95	0	0
2020-08-10	25.1	27	54.5	100	0	0

## Sheet: Table S2
Table S2. Summary of sequencing data of walnut embryos and information of clean reads.
Sample	Time (DAP)	Raw Data read	Base	Valid Data Read	Base	Valid Ratio(reads)	Q20%	Q30%	GC content%
CK1_1	60	45813434	6.87G	42120292	6.32G	91.94	99.99	98.04	47
CK1_2	60	46560272	6.98G	41906456	6.29G	90	99.98	97.94	47
CK1_3	60	48981496	7.35G	44361060	6.65G	90.57	99.99	98.01	47
CK2_1	90	54626784	8.19G	50167420	7.53G	91.84	99.99	98.31	50
CK2_2	90	43407230	6.51G	39921788	5.99G	91.97	99.99	98.28	50
CK2_3	90	49377248	7.41G	46454938	6.97G	94.08	99.99	98.32	50
CK3_1	120	53553718	8.03G	49897992	7.48G	93.17	99.99	98.28	50
CK3_2	120	51464218	7.72G	47891530	7.18G	93.06	99.99	98.24	50
CK3_3	120	50829238	7.62G	47431580	7.11G	93.32	99.99	98.32	50
S1_1	60	47299446	7.09G	42711706	6.41G	90.3	99.98	97.97	48
S1_2	60	51747146	7.76G	46764222	7.01G	90.37	99.99	98.08	48
S1_3	60	49050412	7.36G	43092918	6.46G	87.85	99.99	98.06	48
S2_1	90	48481158	7.27G	44877140	6.73G	92.57	99.99	98.2	50
S2_2	90	49243360	7.39G	45945604	6.89G	93.3	99.99	98.25	50
S2_3	90	48081636	7.21G	43478016	6.52G	90.43	99.99	98.14	50
S3_1	120	52013982	7.80G	48204382	7.23G	92.68	99.99	98.32	51
S3_2	120	46397300	6.96G	41801026	6.27G	90.09	99.99	98.22	50
S3_3	120	53950372	8.09G	48950742	7.34G	90.73	99.99	98.24	50
Note: DAP, days after pollination. CK, control check; S, shading treatment; 60, 90 and 120 DAP indicate time points at 10d, 40d, and 70d throughout shading period.

## Sheet: Table S3
Table S3. The mapping result of each sample.
Sample	Time (DAP)	Total_Mapped(%)	Unique_Mapped(%)	Multiple_Mapped(%)
CK1_1	60	40727723(96.69%)	31603955(75.03%)	9123768(21.66%)
CK1_2	60	40534642(96.73%)	31377817(74.88%)	9156825(21.85%)
CK1_3	60	42929673(96.77%)	33275822(75.01%)	9653851(21.76%)
CK2_1	90	48347362(96.37%)	33521782(66.82%)	14825580(29.55%)
CK2_2	90	38490289(96.41%)	26946646(67.50%)	11543643(28.92%)
CK2_3	90	44748568(96.33%)	31579974(67.98%)	13168594(28.35%)
CK3_1	120	48336625(96.87%)	35199899(70.54%)	13136726(26.33%)
CK3_2	120	45388533(94.77%)	32362181(67.57%)	13026352(27.20%)
CK3_3	120	45682019(96.31%)	33218486(70.03%)	12463533(26.28%)
S1_1	60	41390306(96.91%)	31805514(74.47%)	9584792(22.44%)
S1_2	60	45057241(96.35%)	33540245(71.72%)	11516996(24.63%)
S1_3	60	41666071(96.69%)	31864356(73.94%)	9801715(22.75%)
S2_1	90	43235647(96.34%)	30079230(67.03%)	13156417(29.32%)
S2_2	90	44666352(97.22%)	32764267(71.31%)	11902085(25.90%)
S2_3	90	42055642(96.73%)	30443366(70.02%)	11612276(26.71%)
S3_1	120	45433051(94.25%)	30242703(62.74%)	15190348(31.51%)
S3_2	120	40351559(96.53%)	29421368(70.38%)	10930191(26.15%)
S3_3	120	46775386(95.56%)	33386408(68.20%)	13388978(27.35%)
Note: DAP, days after pollination. CK, control check; S, shading treatment; 60, 90 and 120 DAP indicate time points at 10d, 40d, and 70d throughout shading period.

## Sheet: Table S4
Table S4. Identified related genes involved in Lipid biosynthesis.
Enzymes	KEGG annotation	gene_ID	FPKM																		log2(fc)
			60DAP						90DAP						120DAP
			CK1_1	CK1_2	CK1_3	S1_1	S1_2	S1_3	CK2_1	CK2_2	CK2_3	S2_1	S2_2	S2_3	CK3_1	CK3_2	CK3_3	S3_1	S3_2	S3_3	S1vsCK1	S2vsCK2	S3vsCK3
BCCP	acetyl-CoA carboxylase biotin carboxyl carrier protein	LOC108986433	66.2273	68.0356	61.1217	67.0977	66.039	65.8047	31.5784	33.7397	27.6802	24.105	23.2598	20.3453	31.0301	32.9334	28.0228	26.3603	29.3639	28.921	0.0260267	-0.457834	-0.119993
		LOC108987217	37.0586	39.4221	35.7489	35.7246	36.9183	33.8078	12.9502	12.2983	11.4719	12.0767	12.9025	11.1391	16.9098	15.7236	16.9881	12.4656	13.3218	11.7337	-0.0762696	-0.0238477	-0.403261
		LOC108988222	174.244	181.659	168.682	188.957	182.964	182.313	90.0791	96.9193	90.7127	81.047	80.9507	81.6048	91.1222	89.6833	87.7442	91.1514	89.9242	83.8158	0.0793197	-0.189056	-0.0197877
CTα	acetyl-CoA carboxyl transferase subunit alpha	LOC109004195	68.1082	65.7403	67.1245	66.9505	66.4421	67.4019	31.5851	33.5671	33.9209	27.0446	28.3165	22.243	20.2955	22.5532	18.6777	15.6635	18.5371	18.8839	-0.00128247	-0.352361	-0.212916
		LOC108981788	42.3147	37.5574	48.7323	48.6996	51.8864	50.4338	26.0627	27.7755	24.1772	16.9863	22.2774	12.8827	15.6719	17.8107	15.5206	13.3929	13.8763	14.7814	0.231798	-0.581191	-0.220749
		LOC109000808	136.849	129.742	137.754	141.885	150.263	142.294	74.0152	71.8811	74.4474	64.0706	65.0863	51.6496	48.0536	52.1659	41.6362	31.8026	35.6729	42.4739	0.103576	-0.285308	-0.367585
		LOC109009035	4.33079	3.21878	3.50625	4.33054	4.6614	4.82872	2.23386	2.27339	2.30351	2.94563	4.81734	4.86459	2.82625	2.76456	1.91887	2.06285	2.03829	1.90054	0.32202	0.89069	-0.323381
		LOC109018146	5.7718	6.0305	6.38351	7.1797	7.24677	7.2139	2.71515	2.60163	3.12993	3.95467	6.81617	5.80493	2.66611	3.21267	2.29974	1.98133	2.42342	2.62228	0.250912	0.972614	-0.218926
BC	acetyl-CoA carboxylase biotin carboxylase subunit	LOC109007141	148.634	144.742	153.176	161.583	159.682	166.179	46.7448	46.6711	45.3559	37.9447	45.268	32.6931	42.6195	41.4488	41.36	39.7293	38.2891	36.551	0.126405	-0.259762	-0.130642
MCAT	malonyl CoA-acyl carrier protein transacylase	LOC108989851	48.0673	48.4928	48.1689	46.9855	45.0525	49.182	10.7643	11.6273	10.8797	11.4069	13.7113	12.7046	8.67946	10.3668	9.66587	8.21722	8.17348	7.83919	-0.0354089	0.184976	-0.244874
		LOC108996994	66.1503	65.1062	62.3183	66.2241	64.5356	65.5136	22.4993	23.3515	22.3342	22.5119	28.7355	28.3418	21.6211	21.0972	20.9263	18.8138	21.9441	17.9743	0.0199727	0.223117	-0.115888
KASIII	3-oxoacyl-ACP synthase III	LOC109008688	15.5097	14.8401	15.8485	16.168	15.8087	17.7961	5.56698	4.42677	4.57979	4.7236	4.86967	4.49159	5.69072	5.6045	5.8076	4.16559	5.34108	4.65502	0.107515	-0.0492064	-0.27224
		LOC109011421	45.6357	45.1211	49.7857	49.0905	48.9658	51.2422	11.254	12.5138	10.0147	11.9576	10.3432	9.44913	9.71898	9.45594	10.5388	9.01995	8.65226	9.2935	0.0871933	-0.089523	-0.140003
KAR	3-oxoacyl-ACP reductase	LOC108986581	24.9384	24.0612	23.8511	25.3102	21.4219	23.8702	7.60768	7.95712	7.47198	9.15753	15.1528	16.1363	11.5687	10.8589	12.9741	13.3235	10.7577	9.48167	-0.0452259	0.812079	-0.0769502
		LOC109008671	24.8751	27.6304	27.5889	11.7398	13.702	12.7979	46.4432	52.2531	48.1043	25.026	45.8436	51.9795	28.0526	28.1553	38.9207	80.5633	61.3729	56.1963	-1.06663	-0.256969	1.05852
		LOC109014553	119.071	112.221	116.073	125.632	131.061	136.689	37.0351	38.6265	37.8208	33.1933	40.3876	34.0784	20.2985	21.579	23.2019	20.7929	21.4511	19.8499	0.179479	-0.0759967	-0.0677467
HAD	3-hydroxyacyl-ACP dehydratase	LOC109013246	111.347	117.463	114.657	115.428	108.24	113.93	28.0255	27.7177	26.9519	22.126	21.2939	26.5417	29.4341	29.682	28.4571	27.2741	28.0773	26.3405	-0.0248694	-0.241239	-0.100297
ENR	enoyl-ACP reductase	LOC108994493	153.324	150.878	146.816	171.353	170.3	173.303	35.4083	35.2795	34.3551	39.2206	67.7652	72.5411	27.7935	28.3842	34.9584	36.3697	36.0978	29.3045	0.191266	0.773222	0.159246
		LOC109001699	247.312	250.183	243.324	243.802	240.523	254.985	82.9935	83.1798	77.7978	84.99	102.358	93.5853	45.6806	43.3465	49.1858	56.7185	55.2414	50.3751	-0.00293996	0.203516	0.232083
		LOC108986080	6.05	6.18328	4.33455	7.14854	6.58881	7.29108	1.91761	2.24987	2.16261	2.13892	1.68479	1.72364	0.942688	1.44985	0.734215	2.61345	1.14889	1.62314	0.343956	-0.190428	0.78441
		LOC108986075	9.3878	8.25074	10.6631	9.83116	9.09671	8.90611	2.98645	3.6018	2.82661	3.31294	4.04725	3.34808	1.18452	2.30949	1.45981	2.44813	2.28924	1.99878	-0.0240365	0.185714	0.443382
KASII	3-oxoacyl-ACP synthase II	LOC108980435	23.7657	21.6272	24.1496	21.8841	22.875	24.0005	8.96377	7.48604	7.21065	8.90379	10.0243	15.1055	8.15931	7.24307	9.28479	7.16852	6.09803	6.54385	-0.0163354	0.524478	-0.317503
		LOC109001952	3.09224	2.80879	3.09423	3.32223	3.34936	3.15742	7.8774	7.87484	7.5345	4.54296	5.42559	3.71334	4.03063	4.65383	3.21926	2.93706	3.60584	4.24449	0.127879	-0.76724	-0.142068
		LOC108990643	90.1985	85.91	86.3597	84.5105	89.0744	88.2019	49.893	52.3092	49.1712	38.7568	44.7653	36.2591	35.7348	35.9993	38.4174	34.746	35.446	33.5227	-0.00374993	-0.33771	-0.0868696
		LOC109011759	39.5551	37.3818	35.9208	34.6899	36.1141	38.2974	15.1658	16.8741	16.76	15.0341	24.041	26.3079	13.8288	12.1719	15.7037	15.733	14.4958	12.2449	-0.0488355	0.422037	0.0263694
		LOC109010950	11.468	11.7487	11.8623	9.74818	9.36899	10.046	2.06927	2.27603	2.01659	2.85707	4.69168	3.18405	2.32588	2.06571	2.22466	2.26467	1.84424	1.88238	-0.266465	0.754498	-0.14315
KASI	3-oxoacyl-ACP synthase I	LOC108985417	2.28067	2.16766	1.79377	2.53693	1.64493	2.31683	0.310882	0.579875	0.322669	0.537801	0.509343	0.593799	0.046107	0.077555	0.215358	0.29221	0.0001	0.126839	0.0581158	0.435439	0.306093
		LOC108990265	88.5247	86.9699	83.6362	90.1787	89.4573	94.6662	29.5916	28.8698	27.0195	26.5072	31.5696	28.4617	23.8912	22.3661	24.5976	23.6848	23.368	22.3327	0.082086	0.0177402	-0.0302325
		LOC109013084	198.747	175.266	180.955	191.561	190.849	193.466	43.0537	39.4192	38.4163	45.0987	41.9281	28.7623	32.1623	31.6122	29.9956	29.8499	33.072	36.02	0.0533544	-0.0621853	0.0774539
FATA	fatty acyl-ACP thioesterase A	LOC109013822	6.18207	5.42226	5.81545	6.58199	6.27481	6.96697	1.07174	1.73653	1.36833	1.67896	0.914524	2.36729	2.35085	3.01677	3.16761	2.49839	1.88138	2.58364	0.186506	0.248234	-0.293638
		LOC108998294	100.795	105.589	108.048	105.941	108.952	112.123	41.8804	41.7974	43.3095	40.2457	59.1919	51.2938	26.6229	28.0349	34.0701	36.2458	32.7134	29.7292	0.0566064	0.247295	0.153491
FATB	fatty acyl-ACP thioesterase B	LOC108992677	16.7907	15.6158	16.8676	11.5212	9.35746	10.6144	1.85028	2.52949	2.2206	1.25599	1.46197	1.11474	2.36774	1.66836	1.74352	2.04132	1.8732	1.57695	-0.645796	-0.784185	-0.0737836
		LOC109004120	24.4298	24.6028	26.3895	21.4991	19.4897	20.3665	8.92342	10.5271	8.7363	7.18998	8.99227	7.22377	6.7327	6.93935	8.04433	7.82014	6.70403	6.93304	-0.297798	-0.268143	-0.0173214
		LOC109007834	2.28142	1.72507	1.82703	1.26312	1.49078	1.72565	1.4582	1.11411	1.73988	0.742989	0.784948	0.948951	1.20289	1.82535	1.38614	1.44499	0.982513	1.26443	-0.381014	-0.799894	-0.257835
SAD	stearoyl-ACP-desaturase	LOC108984606	317.255	341.052	339.957	268.1	266.544	275.419	295.222	318.048	294.439	208.371	219.328	197.247	251.523	225.575	266.141	258.528	224.992	237.406	-0.301387	-0.538497	-0.0439768
		LOC109005061	494.071	495.433	492.726	525.687	535.571	535.648	185.833	188.741	182.807	181.067	220.466	192.866	261.773	246.039	285.184	221.313	202.575	188.622	0.107512	0.0927681	-0.37258
		LOC109012153	367.803	393.341	381.36	337.494	300.312	341.275	570.256	633.404	536.495	272.76	195.3	142.039	311.917	293.164	324.842	307.84	349.351	346.224	-0.222699	-1.5121	0.109734
		LOC108988959	1.72337	1.9137	1.71977	4.34955	2.78171	3.23738	0.0001	0.0001	0.0001	0.0001	0.496168	0.129393	0.0001	0.0001	0.0001	0.0001	0.0001	0.0001	0.952771	11.0262	0
LACS	long-chain acyl-CoA synthetase	LOC108982045	12.9337	11.4415	13.2688	11.5286	10.5246	9.95669	1.89413	2.1227	1.50306	0.743712	1.71298	1.21628	1.14829	1.5731	1.56919	1.18818	1.0458	1.70632	-0.233905	-0.587691	-0.122869
		LOC108982330	9.46044	8.43853	8.15891	7.55524	6.62907	5.68294	1.13382	1.29845	1.27828	0.799358	1.60692	0.63601	3.1569	2.25047	2.58757	1.98443	2.20379	3.4113	-0.391328	-0.286475	-0.0731767
		LOC108984899	115.423	105.948	104.73	108.922	104.934	104.621	21.0486	21.147	21.7468	18.3878	17.7167	13.8032	9.82208	10.8233	7.69529	9.50482	11.0621	10.9673	-0.0341303	-0.357513	0.154046
		LOC108988323	24.9096	23.0332	23.4073	23.6391	25.2429	24.8464	8.80321	9.39664	9.4158	6.85247	4.65948	4.32914	3.1642	3.66543	3.10656	3.06805	3.78874	4.111	0.0473027	-0.801816	0.142507
		LOC108993714	10.1552	9.75775	10.4612	8.10864	5.56022	6.47494	0.955067	0.863902	0.885381	0.681963	1.49472	1.01676	1.49809	1.51321	1.59847	1.05116	1.3793	1.19532	-0.592508	0.239831	-0.346404
		LOC108993803	46.4513	41.7809	42.2146	39.5777	36.3802	39.3133	5.66186	7.30926	6.10152	7.24285	5.23977	3.07975	5.24451	5.1742	4.51722	4.85122	5.07878	5.78566	-0.17843	-0.293443	0.0734152
		LOC109008426	26.0335	27.1874	26.0425	25.232	26.2345	24.1098	9.65787	9.24404	9.87512	8.48315	11.1559	8.16348	4.82941	5.05275	3.62463	2.71924	4.26996	4.10454	-0.0687193	-0.0497011	-0.283938
		LOC109009739	13.123	13.5876	15.2347	10.5112	9.88646	10.4058	2.05152	1.9104	2.34026	0.565751	1.27046	0.708579	2.15041	1.61019	1.55024	1.01701	0.777555	1.35567	-0.445421	-1.3083	-0.753481
		LOC109010453	44.6387	41.5085	41.357	41.4982	42.4203	41.3868	7.21246	6.52953	6.99138	6.72738	8.25802	5.30513	16.9249	18.1791	12.7578	6.7575	8.10496	7.9613	-0.0250968	-0.0311475	-1.06834
		LOC109011864	58.023	56.8141	54.7293	53.8709	54.3598	54.5044	27.6171	27.9208	26.4606	28.7559	36.4621	28.4836	35.1245	37.4858	35.4104	31.1901	30.4644	30.003	-0.0593257	0.192476	-0.236984
		LOC108987140	14.2618	15.098	14.0547	14.9899	14.1403	14.0565	7.26031	7.3418	7.75734	5.35271	6.2942	3.61602	10.4696	11.1185	10.4436	6.76123	5.9087	7.62708	-0.00759046	-0.550854	-0.658235
		LOC109005861	25.9341	26.591	25.4539	22.6233	22.7167	24.6422	14.8246	14.2427	14.6532	13.6128	15.2379	11.7496	18.7049	19.3334	12.5123	7.81307	9.98792	12.3238	-0.1561	-0.106819	-0.746776
		LOC109016099	6.23862	4.41562	4.56981	4.23423	4.72149	3.86926	2.26487	2.56186	1.73166	1.40671	2.15818	1.24366	0.9742	1.42629	0.46454	0.250094	0.643021	0.664396	-0.247394	-0.447739	-0.87931
FAD2	fatty acid desaturase 2	LOC109001694	1313.6	1341.09	1307.27	1164.51	1165.65	1121.31	1882.18	1918.28	1833.09	1140.22	923.658	710.936	1501.28	1449.97	1478.75	1393.44	1566.19	1517.23	-0.199005	-1.02165	0.01518
		LOC109011954	210.144	214.714	197.565	235.997	217.865	231.416	24.8715	25.3432	24.7614	12.7589	14.689	11.5317	22.4944	22.6849	19.4029	21.7441	22.4575	23.5444	0.138795	-0.943711	0.0689985
DGAT1	diacylglycerol acyltransferase 1	LOC109009388	5.04146	4.22696	3.8304	4.432	4.35073	4.80802	1.63723	1.37868	1.65822	1.15505	1.52919	0.890829	3.39235	3.28296	2.65573	1.95612	2.27965	2.36457	0.0531884	-0.38673	-0.499498
PDAT	phospholipid:diacylglycerol acyltransferase	LOC108983791	21.4808	21.6116	20.9727	17.7453	16.4855	18.6387	4.71373	4.76318	3.79188	3.53399	3.74761	2.55349	7.22042	5.3411	7.30591	9.6456	9.12581	6.54188	-0.277102	-0.432027	0.34949
		LOC108985608	16.7658	15.7468	14.737	15.0744	16.6893	16.5892	5.28582	4.93372	4.98861	4.01736	6.08739	4.26349	2.61112	2.62167	2.0421	1.49999	1.80549	1.61664	0.0332994	-0.0819612	-0.563642
		LOC108995988	19.583	18.8335	18.1188	16.3179	15.5211	14.7219	3.2138	3.73808	3.54264	3.02463	3.46073	2.68706	3.12638	3.1237	3.03881	1.79659	2.50516	1.80775	-0.280035	-0.194262	-0.604453
		LOC109000668	20.2524	20.1004	21.8348	13.7489	14.2935	13.9205	45.6492	48.8924	47.7156	25.6128	25.952	22.9309	26.7534	24.3381	26.0297	16.2503	17.8451	16.9284	-0.567516	-0.933273	-0.595956
		LOC109005305	13.2115	13.0196	12.3204	13.2241	12.9655	12.9149	0.365673	0.735434	0.622388	0.62598	0.592422	0.45152	1.06843	0.84771	0.767652	0.584728	0.536601	0.731883	0.0205457	-0.0455568	-0.534246
		LOC109007872	4.81527	5.08076	4.81541	4.64531	3.09172	3.47864	2.13166	1.38421	2.70957	1.12218	2.76927	1.62665	4.26956	3.53058	4.58792	3.73849	3.04648	2.45333	-0.391422	-0.174003	-0.423251
		LOC109008819	21.1513	19.2698	19.8328	18.1625	15.732	17.3533	9.28887	9.15768	9.98001	6.7155	8.12083	6.91995	14.2812	15.0675	12.4581	8.48416	9.17284	9.47862	-0.233564	-0.385808	-0.623551
GPAT	glycerol-3-phosphate acyltransferase	LOC108981658	7.32357	7.3539	6.93348	5.30727	4.57328	4.35977	1.53004	1.62924	1.04661	0.836533	1.31386	0.713309	3.22414	3.21469	2.7208	1.77841	2.51317	2.54043	-0.601782	-0.554529	-0.42298
		LOC108994904	3.71924	3.52945	3.505	3.51325	3.5698	3.56241	0.473944	0.374824	0.205694	0.378827	0.30106	0.128539	0.175633	0.329346	0.186367	0.596093	0.659008	0.293186	-0.0145923	-0.383319	1.16319
		LOC108998102	9.96005	9.1492	9.98554	9.50043	9.29842	9.41779	2.37867	1.86176	2.35253	2.24335	2.96503	2.21367	2.60478	2.80136	2.60838	1.52712	1.83446	1.91516	-0.0442147	0.170889	-0.602966
		LOC109006642	25.4843	26.6608	27.1132	25.4501	24.0696	24.2761	16.3194	19.0924	17.4448	14.7308	18.5621	20.9827	16.351	16.3008	19.393	19.2878	17.059	16.1318	-0.103024	0.038223	0.0119752
PAP	phosphatidate phosphatase	LOC108987624	4.71503	4.37939	4.8088	4.26494	4.47409	4.01859	3.31862	3.1208	3.64316	2.60072	2.40131	1.65395	2.93706	4.36591	2.55476	2.26259	2.40775	3.03787	-0.12406	-0.599142	-0.354858
		LOC108988443	8.38433	7.66549	8.90609	6.9307	7.74419	6.77698	5.77976	6.33177	6.88255	4.85037	4.93508	2.99793	6.83433	8.87983	5.60698	4.18414	3.60539	5.29755	-0.218279	-0.571281	-0.704142
		LOC108995777	1.36864	1.38334	1.31334	1.71469	1.2113	1.1527	0.634224	0.736525	1.06848	0.81807	0.464407	0.432267	1.11112	1.14141	0.4563	0.531903	0.447525	1.23578	0.00473376	-0.508435	-0.290232
LPAAT	lysophosphatidic acid acyltransferase	LOC108984380	51.0769	48.3863	50.0306	46.8202	49.3514	49.5632	25.9884	26.8787	26.2645	25.8244	29.2607	25.0046	34.6438	31.7948	40.0395	35.7445	34.0784	27.8443	-0.03674	0.0173631	-0.124612
		LOC108993239	9.73551	9.14997	9.49759	9.6123	7.84155	8.03413	5.32165	5.27026	4.98144	4.21975	5.04147	5.01621	4.86285	4.9513	4.87241	4.5932	4.5358	4.10693	-0.155214	-0.125343	-0.150037
		LOC109002485	2.18094	2.07815	2.34289	2.30979	1.61912	2.07775	0.374529	0.396886	0.475229	0.184315	0.504407	0.528072	0.674564	0.436772	0.915763	0.704725	0.524613	0.540919	-0.136338	-0.0349644	-0.195458
		LOC109020163	8.80494	9.42244	9.45624	8.12908	8.24382	5.66927	4.65361	4.78471	4.56909	4.21707	3.43806	2.93461	4.72689	5.5484	5.02295	3.60328	4.23272	3.87104	-0.328766	-0.403523	-0.385989
LPCAT	lysophospholipid acyltransferase	LOC108991699	2.19947	2.19617	2.76877	2.10101	2.1328	2.12363	0.664745	0.715441	0.509892	0.891536	0.454924	0.445858	0.764767	0.794862	0.407526	1.09511	0.812346	0.615946	-0.172399	-0.0766189	0.359258
		LOC108995554	14.3638	14.568	15.2376	12.7772	12.5262	11.4705	5.0834	4.34841	4.66161	2.85722	3.90541	2.11537	4.55212	4.1869	4.356	3.32897	3.94247	4.41845	-0.264365	-0.666716	-0.163758
		LOC109011026	9.21234	9.17631	7.57226	8.79879	8.67291	8.75021	4.9599	4.65105	4.66203	4.41013	6.25371	4.31724	5.86909	5.85897	4.27213	3.27626	4.39375	5.1467	0.0144317	0.0698547	-0.320065
		LOC109022172	16.3326	14.5001	15.2658	14.4453	13.4416	14.4482	5.35138	6.53307	5.40953	3.81213	3.42144	2.06232	6.2951	6.72742	5.1112	2.92298	4.20592	4.01431	-0.122866	-0.895605	-0.70251
Note: DAP, days after pollination. CK, control check; S, shading treatment; 60, 90 and 120 DAP indicate time points at 10d, 40d, and 70d throughout shading period.

## Sheet: Table S5
Table S5. The differential accumulated metabolites in the lipid biosynthesis pathway.
ID	Metabolite	60DAP												90DAP												120 DAP												Ratio
		CK1_1	CK1_2	CK1_3	CK1_4	CK1_5	CK1_6	S1_1	S1_2	S1_3	S1_4	S1_5	S1_6	CK2_1	CK2_2	CK2_3	CK2_4	CK2_5	CK2_6	S2_1	S2_2	S2_3	S2_4	S2_5	S2_6	CK3_1	CK3_2	CK3_3	CK3_4	CK3_5	CK3_6	S3_1	S3_2	S3_3	S3_4	S3_5	S3_6	S1vsCK1	S2vsCK2	S3vsCK3
neg-M452T391	LysoPE 16:0	30408	79458.8	88815.4	30908.2	40102.6	31647.5	33191.3	21689.4	25648.2	41217.6	26855.9	29884.2	9518.64	9340.74	6927.84	14072.5	11191.8	8585.67	3550.6	11422.6	4975	9956.24	2401.79	5125.84	21738	30661.1	30314.5	28867	49311	121136	9114.81	13129.8	13160.7	9917.56	16006.2	12165.8	1	1	0.260595
pos-M480T395	LysoPE 18:1	3846.83	4223.66	6588.33	7224.02	8179.45	70357.1	4617.81	2478.73	3676.74	7860.46	4223.85	6087.17	6399.02	10359.4	10366.4	23261.2	11189.6	9678.76	2547.41	9613.77	3320.84	9893.37	7213.04	3819.62	11841.2	42069	19574.9	16829.8	21989.2	35909.6	5670.29	16201.7	23605.4	4465.01	5556.15	3112.11	1	1	0.395447
pos-M478T367	LysoPE 18:2	17870.8	27717.5	34171.5	33455	51580.9	36001.8	31249.2	20782.1	18531.9	56132.1	28640.8	37938.4	11274	7082.41	7432.03	18121.1	28104.3	10442.5	9469.87	67815.3	25657.2	21234.9	6340.04	15948.1	48328.8	264496	114442	71612.4	210093	734956	31620.7	80124.6	24690.1	14012.3	11148.2	19049.1	1	1	0.125107
pos-M476T351	LysoPE 18:3	7072.75	9166.25	10536.3	13878.5	10091.5	16575.1	10457.3	7552.9	7180.32	12443	5783.69	11530.2	1748.01	2829.58	717.914	5134.8	5962.77	1720.29	2928.53	7008.46	5837.84	4575.76	1296.46	2119.04	10323.7	35899.2	8702.74	8908.58	27674	29185.1	6315.01	4225.68	18181.9	2495.93	3099.68	2777.68	1	1	0.307357
pos-M482T372	LysoPC 15:0	24380.7	45591.3	53290.5	11223.9	25325.8	24159.1	8573.69	8360.51	14891.6	14027.6	13147.4	19979.2	1928.56	3192.67	2567.53	3121.76	3219.8	3343.15	1395.93	652.758	2396.96	3628.08	1499.4	2290.51	2183.95	3701.5	4482.53	3067.2	2455	2638.16	2628.56	3538.04	8861.42	724.012	3053.17	1263.04	0.429306	1	1
pos-M496T396	LysoPC 16:0	1.63801e+06	2.41785e+06	3.11751e+06	1.4316e+06	1.1378e+06	1.42059e+06	1.25448e+06	889641	1.30281e+06	1.4845e+06	804732	1.61334e+06	671794	1.195e+06	821935	1.47452e+06	1.4874e+06	955079	438589	150175	509160	1.94882e+06	539439	463829	1.28401e+06	2.1275e+06	1.4326e+06	888531	1.03851e+06	3.67196e+06	443228	942878	299350	312132	303345	316876	1	1	0.250673
neg-M566T408	LysoPC 18:1	13972.3	26306.2	39856.4	11720.3	3214.11	5664.82	16529.2	7615.88	15379.4	17110.1	7617.91	4853.39	132170	137093	142664	537667	145322	145113	17229.1	18793.6	9430.76	64257.6	19403.5	13394.5	53941.7	81223.7	146830	46867.6	78185.6	113684	19985	52307.3	23071.2	10107	27010.5	13195.6	1	0.114924	0.279753
neg-M564T379	LysoPC 18:2	104058	269280	461327	110990	46573.4	101262	177816	73121.5	143198	259504	52721.2	93423.2	152278	184299	38688.3	418719	416398	93085.1	157023	91550.7	270821	641431	238805	186332	502400	1.12483e+06	738170	1.97232e+06	2.59822e+06	1.84956e+06	246478	800859	678107	266436	218363	211874	1	1	0.275695
pos-M518T354	LysoPC 18:3	43141	71205.6	133719	39936.4	32464.8	85680	41035.4	26748.4	45443.7	63683.9	18433.2	55515.2	12196.6	26485.4	17799.8	54961.4	128219	52132.7	78287.8	13302.2	51348.3	224932	47734.7	54926.9	180595	926636	280406	116569	410123	1.34754e+06	91014.4	55436	9030.57	50229	67338.6	29146.6	1	1	0.0926447
neg-M611T234	LysoPI 19:1	1972.86	1038.39	998.509	911.157	1061.99	997.8	4437.41	2808.15	2992.71	1089.86	2452.88	2058.2	39536.4	20373.7	52062.6	24720.1	20174.4	32226.7	73328.9	66446.6	13619	53732.6	66387.2	28745	47337	11526.9	14169.5	23425.7	13437.2	15286.8	25474.8	15581.8	23032	9581.49	20402.8	50702.3	2.269	1	1
neg-M647T213	PI 21:4; PI(3:0/18:4)	5045.5	2384.01	1004.92	2739.36	3239.48	3537.94	8596.39	13798	12874.8	8200.24	4812.46	11076	32032	65900.1	26087.1	11097.3	5528.38	8376.34	25500.8	28994.2	9229.62	8560.6	36107.6	5211.56	441646	37801.5	176799	46122.7	105179	227294	112382	119537	99935.8	52661.2	431469	142322	3.30663	1	1
neg-M777T203	SQDG 32:8; SQDG(16:4/16:4)	655.767	515.902	472.034	359.432	443.074	483.295	516.978	729.17	688.408	395.381	382.564	395.581	6159.42	6977.54	2138.34	6617.23	15664.3	17513.9	18020.7	9673.02	11954.4	20271.1	6051.16	12150.9	166378	98936.7	60393.3	332607	127353	217222	6526.96	34704.6	119100	61046.3	2220.2	70064.7	1	1	0.292816
pos-M1040T378	TG 66:21; TG(22:7/22:7/22:7)	522.337	631.319	1982.94	1044.66	400.502	548.105	992.174	359.59	549.639	815.575	280.773	1004.25	860.908	1337.93	953.022	5945.63	6682.9	3233.71	680.456	277.557	1114.11	12817.3	1231.6	1525.54	9508.24	50237.7	12136.1	5583.76	38076.1	442720	3628.2	6824.69	806.154	890.226	879.903	1206.58	1	1	0.0255002
pos-M522T409	Plasmenyl-PC 18:0; PC(P-14:0/4:0)	70009	148874	189147	72978.2	55893	109940	74512.2	32305.3	65636.1	89124.8	40348.8	113481	1.04878e+06	1.17796e+06	951004	3.61419e+06	1.15083e+06	863119	130792	67158.3	53836.5	620003	125384	84736	425677	837118	655141	155219	330251	746154	125222	455133	39520.7	39500.5	177855	31974.8	1	0.122862	0.275977
Note: DAP, days after pollination. CK, control check; S, shading treatment; 60, 90 and 120 DAP indicate time points at 10d, 40d, and 70d throughout shading period. In the ratio value, 1 means no significant difference

## Sheet: Table S6
Table S6. Correlation between differentially expressed genes and differently accumulated metabolite in Lipid Biosynthesis
Data1	Data2	rho	pvalue	relation
neg-M611T234	LOC109008671	-0.919953	0.00935474	negtive
neg-M647T213	LOC109008671	-0.907052	0.0125574	negtive
pos-M482T372	LOC109008671	0.914409	0.0106751	positive
pos-M522T409	LOC109009739	0.887393	0.0183065	positive
pos-M522T409	LOC109001694	0.974758	0.000947715	positive
pos-M522T409	LOC109012153	0.988492	0.000197894	positive
neg-M566T408	LOC109009739	0.940221	0.00525347	positive
neg-M566T408	LOC109001694	0.972028	0.00116272	positive
neg-M566T408	LOC109012153	0.971284	0.00122503	positive
pos-M496T396	LOC109010453	0.884167	0.0193489	positive
neg-M452T391	LOC109008671	-0.864101	0.0264479	negtive
neg-M452T391	LOC109010453	0.840159	0.0362819	positive

## Sheet: Table S7
Oil content		Stage (days after pollination)	60	90	120
		S	9.8935	52.7266	61.2765
		CK	12.3816	60.8707	69.1411
			0.2791	0.5428	0.9717
			0.327	1.1228	0.4688
Protein content		Stage (days after pollination)	60	90	120
		S	12.95	24.2167	24.12
		CK	13.8667	21.12	18.5167
			0.7151	0.215	0.1082
			1.0722	1.3382	0.8799
Soluble sugar content		Stage (days after pollination)	60	90	120
		S	11.3243	3.6228	1.8794
		CK	8.0014	3.0047	1.5238
			0.0686	0.3835	0.1171
			0.3284	0.2703	0.5952
		Stage (days after pollination)
Starch content			60	90	120
		S	6.2456	1.0841	1.1908
		CK	6.1567	0.8257	1.131
			0.2706	0.0987	0.4563
			0.3896	0.0416	0.2015
C16:0	Palmitic acid	Stage (days after pollination)	60	90	120
		S	0.0584	1.3649	2.6232
		CK	0.0687	1.5463	3.3704
			0.0006	0.0133	0.0069
			0.0009	0.0185	0.0353
				b	b
				a	a
C18:0	Stearic acid	Stage (days after pollination)	60	90	120
		S	0.0163	0.4689	1.039
		CK	0.0176	0.6754	1.4831
			0.0015	0.0303	0.0109
			0.0047	0.0144	0.0316
				b	b
				a	a
C18:1n9c	Oleic acid	Stage (days after pollination)	60	90	120
		S	0.0276	2.0406	3.337
		CK	0.0334	4.9291	8.332
			0.003	0.1677	0.0098
			0.0031	0.0856	0.3959
				b	b
				a	a
C18:2n6c	Linoleic acid	Stage (days after pollination)	60	90	120
		S	0.0978	18.1464	37.2314
		CK	0.1255	17.8903	40.1063
			0.0059	0.1706	0.3812
			0.0014	0.0199	0.3324
					b
					a
C18:3n3	α-Linolenic acid	Stage (days after pollination)	60	90	120
		S	0.0526	1.6927	2.9518
		CK	0.0587	1.8518	4.4937
			0.0021	0.1864	0.0111
			0.0013	0.0221	0.1731
					b
					a

## Sheet: Table S8
Table S8. Identified related genes involved in plant hormone signal transduction.
Enzymes	KEGG annotation	gene_ID	FPKM																		log2(fc)
			60DAP						90DAP						120DAP
			CK1_1	CK1_2	CK1_3	S1_1	S1_2	S1_3	CK2_1	CK2_2	CK2_3	S2_1	S2_2	S2_3	CK3_1	CK3_2	CK3_3	S3_1	S3_2	S3_3	S1vsCK1	S2vsCK2	S3vsCK3
AUX1	auxin transporter	LOC108980034	0.744021	1.02959	1.05789	1.11431	0.926839	0.615132	0.420401	0.5344	0.497984	0.286364	0.318432	0.171248	7.97639	7.88907	6.29602	2.19321	1.98858	3.24231	-0.0921597	-0.904611	-1.57777
GH3	putative indole-3-acetic acid-amido synthetase GH3.9	LOC108984116	10.2345	6.87436	3.80323	6.25081	8.98006	2.32324	0.976208	2.22103	2.03977	0.705108	2.4825	0.892943	3.96828	3.50365	4.29066	7.88141	6.17901	19.8817	-0.252525	-0.359978	1.52887
MYC2	transcription factor MYC2	LOC108988695	9.83348	7.55929	7.94947	2.57365	2.51767	2.66522	1.7486	1.57927	1.6235	2.91628	2.31436	1.7907	3.11132	2.79462	2.88468	3.7066	5.27169	7.08242	-1.70806	0.503918	0.869499
ARF	auxin response factor 4	LOC108990121	15.6553	13.0175	12.5958	12.3247	11.5052	12.5273	4.06208	4.6853	3.73396	1.82156	2.13714	1.84709	3.53029	3.6929	2.64904	1.97113	1.91807	2.32005	-0.182801	-1.10421	-0.668955
CYCD3	cyclin-D3-1	LOC108990418	49.4722	51.3147	48.1079	46.7007	38.9213	40.4549	16.0424	16.7849	14.6841	9.09704	7.42249	7.12282	5.89821	6.51404	7.7854	7.52925	10.7492	9.03969	-0.23999	-1.0069	0.435671
IAA	auxin-responsive protein IAA29	LOC108992179	0.376384	0.332586	0.322457	0.939581	1.09356	0.226791	0.611421	1.07083	0.892272	0.82687	2.67985	1.55645	5.23734	3.61263	3.99027	7.70984	6.52099	20.609	1.13163	0.975736	1.44006
TCH4	xyloglucan endotransglucosylase/hydrolase protein 22	LOC108983621	3.48847	4.19839	3.6072	1.54126	2.00195	1.8552	1.90015	1.31811	1.8467	0.52559	0.59315	0.242964	2.05263	1.33802	3.0695	5.88422	6.81879	8.97856	-1.06496	-1.89514	1.74683
TCH4	xyloglucan endotransglucosylase/hydrolase 2	LOC108996680	5.21374	3.42816	3.00059	3.977	3.85934	3.24426	0.436792	0.537173	0.216116	0.0001	0.386268	0.339282	0.573527	0.42601	0.532549	3.98468	3.01033	6.23015	-0.0713651	-0.713714	3.10972
TCH4	xyloglucan endotransglucosylase/hydrolase protein 23	LOC108998841	0.613667	1.21518	0.628875	0.0001	0.0621436	0.0001	0.337565	0.648246	0.317078	0.279374	0.548849	0.268181	0.720541	0.367458	1.07773	3.26312	3.64992	4.52728	-5.30093	-0.248936	2.4012
TCH4	xyloglucan endotransglucosylase/hydrolase 2	LOC108999466	9.68024	7.12985	5.84612	7.9925	10.1425	7.31129	0.862097	0.534438	0.523964	0.46446	1.33991	0.291754	1.29547	1.19321	1.48292	8.38313	8.5358	14.8621	0.167546	0.126245	3.00037
TGA	transcription factor TGA	LOC109002530	15.0766	14.0996	13.3897	16.9024	17.0469	14.3291	1.27408	0.777999	1.96725	3.15052	3.95704	6.41257	0.244438	0.172959	0.059459	0.0001	0.406808	0.636213	0.181677	1.75008	1.12928
AHP	histidine-containing phosphotransfer protein 1	LOC108995005	8.87716	8.89218	10.4542	10.6834	12.6599	10.9416	29.8382	31.5433	27.4031	25.027	88.7609	96.3174	26.3501	17.7933	28.4693	28.1386	29.5541	20.7305	0.280674	1.24273	0.11106
AHP	histidine-containing phosphotransfer protein 1	LOC109010947	5.52088	4.88766	6.48695	5.98619	6.36745	4.9975	2.55252	3.22475	3.36473	3.37595	13.6965	18.4405	7.64322	6.64791	11.8057	11.2954	8.39393	6.72434	0.0383922	1.95776	0.0174069
AHP	histidine-containing phosphotransfer protein 2	LOC109011782	73.3963	71.548	70.6866	91.322	92.6018	91.4935	15.8651	15.9066	15.884	20.8616	42.4138	48.3485	2.18207	2.55699	4.54234	6.16969	4.57845	5.18013	0.353056	1.22792	0.779176
ARR-B	two-component response regulator ARR12	LOC109012848	2.22898	3.15411	3.93375	1.51685	1.44683	1.41395	0.54789	0.347034	0.581431	0.565451	0.125174	0.199073	0.211294	0.465966	0.272711	0.283703	0.297494	0.32836	-1.08969	-0.730654	-0.0627191
MYC2	transcription factor MYC4	LOC109015447	6.20258	4.95864	5.37935	1.33738	1.61758	1.96018	0.923992	1.06457	0.896616	1.6847	1.40491	0.9183	1.93433	1.6578	1.74543	2.13913	3.01665	4.41927	-1.7507	0.474189	0.843102
GID2	F-box protein GID2	LOC109020745	6.16278	5.61909	5.20745	4.49994	5.05047	4.47676	2.50353	1.90075	2.03422	3.15453	5.69288	7.16594	2.6974	2.33802	3.74687	4.77142	4.9557	4.16833	-0.276405	1.31448	0.661943
Note: DAP, days after pollination. CK, control check; S, shading treatment; 60, 90 and 120 DAP indicate time points at 10d, 40d, and 70d throughout shading period.

## Sheet: Table S9
Table S9. The differential expression gene involved in starch and sucrose metabolism.
Enzymes	KEGG annotation	gene_ID	FPKM																		log2(fc)
			60DAP						90DAP						120DAP
			CK1_1	CK1_2	CK1_3	S1_1	S1_2	S1_3	CK2_1	CK2_2	CK2_3	S2_1	S2_2	S2_3	CK3_1	CK3_2	CK3_3	S3_1	S3_2	S3_3	S1vsCK1	S2vsCK2	S3vsCK3
GAUT	galacturonosyltransferase 8	LOC108980824	17.5722	16.1066	16.3759	14.1994	15.8051	14.7221	9.25413	8.91037	9.20412	5.78051	4.16083	3.67172	20.4496	19.7459	15.1442	13.3139	14.1904	14.4782	-0.16237	-1.00753	-0.398528
glgc	glucose-1-phosphate adenylyltransferase	LOC108981084	9.81409	10.3803	10.2948	10.9397	10.7199	10.7552	5.59902	6.32086	5.75538	3.42268	3.84647	3.6782	9.15104	9.27007	8.56991	3.98536	3.92647	4.21203	0.0883535	-0.69115	-1.15463
	pectinesterase/pectinesterase inhibitor PPE8B	LOC108993586	3.30007	3.8043	3.19268	3.34428	2.98787	3.40243	3.8936	4.39091	3.74655	3.48137	3.13078	2.19077	11.5344	11.5518	11.7577	6.70626	4.74157	5.30153	-0.0810414	-0.45071	-1.0568
bglx	beta-glucosidase BoGH3B	LOC108997882	0.096902	0.114303	0.229141	0.904395	0.359989	0.192477	0.0001	0.235537	0.16513	0.066657	0.065877	0.095168	11.2059	12.2142	8.34237	3.33061	2.41133	3.69834	1.72615	-0.815617	-1.75042
bglB	beta-glucosidase 44	LOC108997937	85.3581	87.4974	89.0409	83.2908	82.2822	85.9011	3.33603	3.08662	4.32189	4.27761	4.07621	3.15501	5.12057	4.83324	4.27704	2.02627	2.18352	2.70467	-0.0585861	0.099137	-1.04133
GAE	UDP-glucuronate 4-epimerase 1	LOC109000715	25.0151	23.3415	20.1779	5.38781	5.28684	7.07054	2.49311	1.54605	1.89412	1.71219	1.6125	0.62875	6.09773	4.23167	5.90231	10.1341	10.1281	15.6277	-1.9494	-0.585725	1.14476
	sucrose-phosphate synthase 2	LOC109003426	21.5477	19.4428	21.6152	15.1809	17.1345	15.2142	12.3264	12.4677	13.0697	7.13365	5.88213	4.16655	17.7128	24.8996	15.8984	7.69337	7.87424	9.4625	-0.397468	-1.13989	-1.22504
PYG	glucan phosphorylase	LOC109003771	21.2449	21.959	22.009	26.7423	25.5801	27.0659	21.4391	23.1967	23.3901	10.7467	9.63438	5.62796	28.1694	34.4879	24.6333	12.1477	14.5134	15.4716	0.283769	-1.38707	-1.05089
malQ	4-alpha-glucanotransferase	LOC109008132	7.17125	5.7342	6.68143	9.23513	10.3324	10.5403	4.27778	3.29044	4.12262	2.86367	3.32379	2.50312	6.54963	8.0979	6.12727	2.78026	3.33406	3.1045	0.620249	-0.427854	-1.17218
	endoglucanase 24	LOC109016389	6.45967	6.09684	6.9826	5.67649	5.0108	5.60217	1.68083	1.96728	2.37209	1.64839	2.14863	1.34455	6.85609	6.45338	6.47958	2.7398	3.32074	3.53336	-0.262426	-0.227601	-1.04451
GAE	UDP-glucuronate 4-epimerase 6	LOC109019357	10.5668	10.094	8.97422	3.41705	3.02739	4.02015	1.34595	1.62443	1.32696	1.21202	1.41306	1.10372	8.55054	6.37728	8.04479	9.22681	10.0299	13.6569	-1.50179	-0.204734	0.518766
Note: DAP, days after pollination. CK, control check; S, shading treatment; 60, 90 and 120 DAP indicate time points at 10d, 40d, and 70d throughout shading period.

## Sheet: Table S10
Table S10. The differential accumulated metabolites involved in starch and sucrose metabolism.
ID	Metabolite	60DAP												90DAP												120 DAP												Ratio
		CK1_1	CK1_2	CK1_3	CK1_4	CK1_5	CK1_6	S1_1	S1_2	S1_3	S1_4	S1_5	S1_6	CK2_1	CK2_2	CK2_3	CK2_4	CK2_5	CK2_6	S2_1	S2_2	S2_3	S2_4	S2_5	S2_6	CK3_1	CK3_2	CK3_3	CK3_4	CK3_5	CK3_6	S3_1	S3_2	S3_3	S3_4	S3_5	S3_6	S1vsCK1	S2vsCK2	S3vsCK3
neg-M421T56	alpha.,.alpha.'-Trehalose 6-phosphate	104305	113464	101461	87970.3	92108.1	70715.6	82894.2	68665.6	99120.8	96407	67398.5	77598.5	176430	108633	108603	97598.7	119517	107117	69691.9	52464.1	42470.8	76913.6	55727.1	52307.9	98770	102746	96551.1	93566.1	97975.2	100492	54400.6	112470	99893.7	91884.6	88051.2	64577.7	1	0.486943	1
pos-M283T60	Glucose 6-phosphate	22156	33722.5	47883.9	26047.8	28677.7	17812.7	25501.6	27917.7	31325.2	40360.6	49253.2	32623.6	39810.6	31273.7	26622.4	24644.5	18454.3	25954.7	16917.5	9753.37	9812.65	17432.9	11314.7	14686.1	31461.8	27187.3	31759.1	24959	38583.8	37223.8	19286	48747.9	37097.2	34098.3	23083.4	23723.6	1	0.479235	1
pos-M360T50	Trehalose	100674	101994	146375	166857	96453.7	153427	120393	135252	108268	156140	94563.7	107986	514601	379152	375538	304474	676875	361809	331979	163407	119227	246028	122917	226116	773810	761799	738402	1.33185e+06	1.22188e+06	897524	469898	450535	1329.52	677113	484603	445086	1	0.463042	1
Note: DAP, days after pollination. CK, control check; S, shading treatment; 60, 90 and 120 DAP indicate time points at 10d, 40d, and 70d throughout shading period. In the ratio value, 1 means no significant difference

[truncated: 14 more sheets: Table S11, Table S12, Table S13, Table S14, Table S15, Table S16, Table S17, Table S18, Table S19, Table S20, Table S21, Table S22, Table S23, TableS 24]
